# Supplementary material for: 3-(2-Methyl­benzyl­idene)-2,3-dihydro-1,5-benzothia­zepin-4(5H)-one
Source: Acta Crystallogr Sect E Struct Rep Online. 2011 Jan 8;67(Pt 2):o243. doi: 10.1107/S1600536810052888 (PMC3051627; doi:10.1107/S1600536810052888)
Supplement: Supplementary file 2 [file e-67-0o243-Isup2.hkl]

#
# h,k,l, Fc-squared, Fo-squared, sigma(Fo-squared) and status flag
#
data_I
_shelx_title ' SSMXGQM1_0m in C2/c'
_shelx_refln_list_code          4
_shelx_F_calc_maximum      415.36
_exptl_crystal_F_000      1184.00
_reflns_d_resolution_high  0.7480
 
loop_
 _symmetry_equiv_pos_as_xyz
 'x, y, z'
 '-x, y, -z+1/2'
 'x+1/2, y+1/2, z'
 '-x+1/2, y+1/2, -z+1/2'
 '-x, -y, -z'
 'x, -y, z-1/2'
 '-x+1/2, -y+1/2, -z'
 'x+1/2, -y+1/2, z-1/2'
 
_cell_length_a    19.1192
_cell_length_b    13.0049
_cell_length_c    14.8903
_cell_angle_alpha  90.000
_cell_angle_beta  128.591
_cell_angle_gamma  90.000
 
_shelx_F_squared_multiplier     1.000
 
loop_
 _refln_index_h
 _refln_index_k
 _refln_index_l
 _refln_F_squared_calc
 _refln_F_squared_meas
 _refln_F_squared_sigma
 _refln_observed_status
   2   0   0     1731.37     1520.39     18.34 o
   4   0   0     2558.99     2449.20     35.10 o
   6   0   0      437.50      406.39      9.00 o
   8   0   0     7928.00     8133.26    113.38 o
  10   0   0       86.03       45.14      5.07 o
  12   0   0       63.51       69.67      5.21 o
  14   0   0       30.84       32.70      4.92 o
  16   0   0      152.07      131.03      7.73 o
  18   0   0      785.08      900.54     25.57 o
   1   1   0     1947.91     2385.04     21.57 o
   3   1   0     3085.32     3154.23     28.20 o
   5   1   0      376.58      364.74      5.33 o
   7   1   0     2102.25     2225.75     22.04 o
   9   1   0       28.76       20.52      4.21 o
  11   1   0       26.74       34.21      2.96 o
  13   1   0       70.92       83.22      3.91 o
  15   1   0       94.51       89.55      4.66 o
  17   1   0      151.39      165.22      7.28 o
  19   1   0        3.16       -2.12      3.96 o
   0   2   0     1065.25      973.78     13.60 o
   2   2   0       24.25       44.06      1.12 o
   4   2   0      559.14      667.96      7.09 o
   6   2   0     2175.89     2117.92     19.42 o
   8   2   0     4069.64     4305.40     37.74 o
  10   2   0      947.95      861.03     13.89 o
  12   2   0     1140.77     1083.42     14.92 o
  14   2   0      209.25      202.75      6.42 o
  16   2   0      139.33      157.42      6.45 o
  18   2   0      205.86      215.46      9.00 o
   1   3   0    24377.63    25256.59    331.57 o
   3   3   0    19747.55    20258.06    152.88 o
   5   3   0    10166.95    10601.29     87.24 o
   7   3   0      160.80      204.22      3.99 o
   9   3   0      367.81      420.13      7.41 o
  11   3   0        0.15       -1.46      2.07 o
  13   3   0     1180.01     1248.33     17.04 o
  15   3   0       62.79       49.84      4.16 o
  17   3   0        4.83        0.48      3.62 o
  19   3   0       17.97        5.20      4.22 o
   0   4   0     2780.86     3355.79     44.52 o
   2   4   0       25.99       63.10      1.59 o
   4   4   0       94.94       99.95      3.26 o
   6   4   0      198.72      272.14      4.42 o
   8   4   0     1632.64     1449.92     15.92 o
  10   4   0     4296.57     4284.08     43.83 o
  12   4   0      605.50      577.78     11.29 o
  14   4   0       23.39       26.56      3.85 o
  16   4   0       33.36       62.12      4.70 o
  18   4   0      249.93      256.52      9.37 o
   1   5   0      422.62      489.94      6.95 o
   3   5   0       87.93       97.28      3.80 o
   5   5   0     1067.32     1090.02     11.09 o
   7   5   0      411.27      356.38      5.65 o
   9   5   0       38.91       46.02      3.01 o
  11   5   0      704.93      712.80     11.33 o
  13   5   0       60.09       69.02      6.12 o
  15   5   0      320.17      313.45      9.70 o
  17   5   0       10.28       10.25      4.22 o
  19   5   0       36.47       41.85      5.99 o
   0   6   0    14457.40    15851.61    258.12 o
   2   6   0      573.15      458.46      5.04 o
   4   6   0    13787.40    14528.42    111.34 o
   6   6   0      427.40      421.96      6.11 o
   8   6   0     1506.13     1310.36     14.94 o
  10   6   0     1040.88      957.41     13.63 o
  12   6   0      106.72      100.24      4.67 o
  14   6   0      207.73      179.73      7.55 o
  16   6   0      157.76      173.24     13.91 o
  18   6   0       42.86       46.12      5.62 o
   1   7   0     2141.13     2533.26     25.51 o
   3   7   0     5210.60     5298.79     44.37 o
   5   7   0     3711.95     3987.64     34.80 o
   7   7   0     1518.33     1490.55     15.46 o
   9   7   0      301.81      333.09      6.85 o
  11   7   0       72.61       76.47      3.91 o
  13   7   0      407.44      419.18      9.52 o
  15   7   0      161.92      167.52      7.88 o
  17   7   0        0.27       -1.90      3.78 o
   0   8   0     1628.46     1861.85     34.04 o
   2   8   0       29.23       39.29      3.51 o
   4   8   0      264.64      262.37      4.59 o
   6   8   0      254.92      300.31      6.17 o
   8   8   0     2684.07     2603.46     26.68 o
  10   8   0       26.89       33.16      3.21 o
  12   8   0       31.88       31.52      3.35 o
  14   8   0       11.91        4.20      3.67 o
  16   8   0       25.77       36.14      5.21 o
   1   9   0      150.94      127.48      5.72 o
   3   9   0      412.59      412.70      7.52 o
   5   9   0     2590.51     2668.32     35.07 o
   7   9   0     1680.74     1663.08     22.66 o
   9   9   0        0.16       -2.68      2.68 o
  11   9   0       57.38       42.00      4.35 o
  13   9   0      515.62      493.19     11.41 o
  15   9   0       44.45       45.93      5.76 o
  17   9   0       75.04       72.58      8.71 o
   0  10   0     2259.94     2205.79     58.41 o
   2  10   0      458.96      483.14     18.67 o
   4  10   0      928.68      928.74     14.34 o
   6  10   0      204.56      238.10     10.23 o
   8  10   0      934.09      953.45     18.06 o
  10  10   0       96.12       96.14      5.44 o
  12  10   0        6.08        0.34      3.49 o
  14  10   0       43.01       54.36      9.81 o
  16  10   0       65.89       83.58      8.13 o
   1  11   0      320.68      334.48     29.21 o
   3  11   0      913.94      820.85     18.55 o
   5  11   0      978.31      964.43     20.28 o
   7  11   0        0.41       -3.04      4.82 o
   9  11   0      112.01      104.31     14.60 o
  11  11   0       38.57       49.06      6.73 o
  13  11   0      205.79      229.26     11.25 o
  15  11   0       98.69      104.27     10.17 o
   0  12   0      268.06      210.01     19.47 o
   2  12   0      332.15      330.84     17.19 o
   4  12   0      320.86      277.98     21.56 o
   6  12   0       14.59       20.79      9.00 o
   8  12   0      415.80      353.73     18.61 o
  10  12   0       13.16       -2.62      9.04 o
  12  12   0       31.92       36.86      9.83 o
  14  12   0        0.14        2.19      6.07 o
   1  13   0      379.55      319.67     22.95 o
   3  13   0      186.88      189.80     14.75 o
   5  13   0      630.27      705.57     25.51 o
   7  13   0      566.62      597.68     23.96 o
   9  13   0       21.08       18.81     12.52 o
  11  13   0       49.26       50.81     15.99 o
   0  14   0       75.26       45.90     15.30 o
   2  14   0       36.73       51.07     10.82 o
   4  14   0      157.89      158.72     15.99 o
   6  14   0       64.54       97.66     12.67 o
   8  14   0        1.75        9.04     14.60 o
  10  14   0       70.96      100.42     13.66 o
   1  15   0       84.66       58.13     11.80 o
   3  15   0       39.07       15.99     13.21 o
   5  15   0      159.71      145.09     15.22 o
   7  15   0       41.50       35.66     12.26 o
   9  15   0        0.01       -5.35     18.78 o
   0  16   0       26.49       13.91     15.30 o
   2  16   0        0.77       -9.67     10.29 o
   4  16   0        8.11       18.08     11.80 o
   6  16   0        8.44       21.08     12.26 o
 -19   1   1       42.40       58.98      5.72 o
 -17   1   1      145.84      136.21      5.54 o
 -15   1   1       13.32       12.65      2.91 o
 -13   1   1     2205.53     2151.93     22.91 o
 -11   1   1     1131.54     1082.30     13.00 o
  -9   1   1     4132.53     3975.77     39.73 o
  -7   1   1     2499.15     2407.34     21.67 o
  -5   1   1     8300.11     8578.75     70.45 o
  -3   1   1     1845.20     1825.55     13.21 o
  -1   1   1     7101.95     7370.87     57.17 o
   1   1   1    34360.44    33121.78    290.03 o
   3   1   1      629.99      656.44      9.04 o
   5   1   1     1359.08     1290.54     17.31 o
   7   1   1     4553.53     4581.50     54.28 o
   9   1   1     2216.70     1991.96     27.93 o
  11   1   1      891.53      849.20     13.59 o
  13   1   1       21.17        9.93      3.42 o
  15   1   1      396.22      394.71     10.18 o
  17   1   1      438.37      469.06     12.33 o
  19   1   1        2.10        6.53      5.22 o
 -20   2   1        0.83       -3.96      3.96 o
 -18   2   1       46.53       56.14      5.18 o
 -16   2   1       12.83       11.90      3.29 o
 -14   2   1       85.31       74.00      3.70 o
 -12   2   1      620.16      598.41      8.93 o
 -10   2   1     2679.32     3044.11     31.65 o
  -8   2   1     1816.51     1877.52     19.91 o
  -6   2   1      576.97      471.04      5.82 o
  -4   2   1    12966.55    13304.42    102.20 o
  -2   2   1       64.95       82.89      1.69 o
   0   2   1     9877.56     9848.78     68.89 o
   2   2   1    24048.35    25063.26    204.52 o
   4   2   1     5371.74     5493.80     49.11 o
   6   2   1    11658.54    12380.79    108.77 o
   8   2   1       93.59      103.75      6.90 o
  10   2   1        0.56        1.69      2.30 o
  12   2   1      333.53      335.03      7.68 o
  14   2   1       10.57       14.24      3.26 o
  16   2   1       91.30       82.70      5.56 o
  18   2   1        9.02        9.48      4.32 o
 -19   3   1      260.79      269.88      9.74 o
 -17   3   1        0.43       -0.89      3.41 o
 -15   3   1      315.61      305.99      8.15 o
 -13   3   1     1605.81     1618.29     20.14 o
 -11   3   1     2110.74     2077.88     23.72 o
  -9   3   1      309.70      320.96      6.28 o
  -7   3   1      949.37     1045.72     10.92 o
  -5   3   1    14757.52    14872.67    114.50 o
  -3   3   1    47018.21    47191.10    342.54 o
  -1   3   1    22187.27    24382.10    181.26 o
   1   3   1    16571.33    16475.39    119.22 o
   3   3   1       22.43       61.30      2.96 o
   5   3   1      633.26      451.39      6.64 o
   7   3   1     7487.54     7412.37     62.65 o
   9   3   1      339.85      313.85      6.53 o
  11   3   1      445.37      397.05      8.20 o
  13   3   1      563.65      577.93     12.46 o
  15   3   1      786.02      816.73     21.18 o
  17   3   1       52.56       50.89      7.26 o
 -20   4   1       25.45       24.12      5.02 o
 -18   4   1       17.81       16.69      4.42 o
 -16   4   1      270.81      261.72      8.88 o
 -14   4   1       80.17      106.19      5.00 o
 -12   4   1        1.15       -0.05      2.80 o
 -10   4   1      956.50     1006.30     13.39 o
  -8   4   1      935.76     1146.86     22.21 o
  -6   4   1     4437.08     4550.37     38.90 o
  -4   4   1    10003.85    10511.49     80.35 o
  -2   4   1     7632.67     8220.73     60.16 o
   0   4   1     5896.37     6575.94     48.54 o
   2   4   1     2606.81     2698.44     20.64 o
   4   4   1     7092.79     7985.89     61.71 o
   6   4   1     1002.98     1179.04     12.22 o
   8   4   1      294.90      274.07      5.70 o
  10   4   1      167.82      203.03      5.68 o
  12   4   1      205.70      239.87      6.79 o
  14   4   1        1.24       -0.54      3.46 o
  16   4   1      185.88      183.63      9.08 o
  18   4   1       22.10       30.33      5.18 o
 -19   5   1       95.99       95.22      6.58 o
 -17   5   1       41.21       38.61      4.79 o
 -15   5   1        3.98        5.99      3.37 o
 -13   5   1      820.54      693.56     11.59 o
 -11   5   1      256.52      237.43      6.05 o
  -9   5   1      262.14      258.23      5.91 o
  -7   5   1     2753.93     3387.97     28.27 o
  -5   5   1       86.35       52.69      2.15 o
  -3   5   1      327.10      315.19      3.61 o
  -1   5   1     5757.86     6084.54     53.81 o
   1   5   1      381.17      416.81      4.30 o
   3   5   1     9955.58    10822.65     78.32 o
   5   5   1     4602.93     4396.75     35.61 o
   7   5   1      693.60      576.01      8.35 o
   9   5   1      487.65      449.46      8.31 o
  11   5   1       23.95       15.23      3.52 o
  13   5   1       45.52       47.85      4.66 o
  15   5   1      651.02      671.62     19.84 o
  17   5   1      210.78      217.92      8.96 o
 -18   6   1      191.07      191.48      8.11 o
 -16   6   1      284.99      300.31      8.68 o
 -14   6   1       13.12       10.59      3.12 o
 -12   6   1      293.84      262.87      6.86 o
 -10   6   1      115.23      129.26      4.39 o
  -8   6   1     1004.41      926.94     10.76 o
  -6   6   1       29.60       43.56      2.91 o
  -4   6   1     4519.87     4965.95     41.49 o
  -2   6   1      168.46      196.28      3.28 o
   0   6   1       27.71       36.45      2.13 o
   2   6   1      260.02      210.74      2.99 o
   4   6   1      989.94     1121.43     10.85 o
   6   6   1        0.63        2.26      1.45 o
   8   6   1        5.95        7.20      2.28 o
  10   6   1      326.95      334.88      7.58 o
  12   6   1      207.57      228.20      6.71 o
  14   6   1      321.54      295.67      9.66 o
  16   6   1       11.22       22.33      5.31 o
 -19   7   1       12.10       11.24      4.66 o
 -17   7   1        2.86        0.10      3.88 o
 -15   7   1       99.51       83.51      5.80 o
 -13   7   1     1164.78     1139.75     16.22 o
 -11   7   1      322.31      313.84      7.35 o
  -9   7   1      709.55      740.73     11.17 o
  -7   7   1       21.07       20.94      2.20 o
  -5   7   1      212.23      235.84      4.68 o
  -3   7   1      121.96       84.19      2.76 o
  -1   7   1     7273.09     7326.54    175.53 o
   1   7   1      446.47      589.33      7.17 o
   3   7   1      229.13      164.53      3.07 o
   5   7   1     2297.35     2497.57     20.67 o
   7   7   1     1771.49     1709.24     17.57 o
   9   7   1        4.89       -2.09      2.09 o
  11   7   1       60.25       61.37      3.97 o
  13   7   1       50.04       57.08      4.93 o
  15   7   1      126.40      142.83      8.54 o
  17   7   1       14.86       13.97      5.85 o
 -18   8   1       40.97       40.31      5.42 o
 -16   8   1      231.58      257.40     14.45 o
 -14   8   1      543.91      516.29     13.66 o
 -12   8   1      124.31      120.87      5.13 o
 -10   8   1       20.01       16.70      3.03 o
  -8   8   1     4623.14     4712.68     41.49 o
  -6   8   1      633.85      547.58      8.02 o
  -4   8   1     1461.43     1707.25     16.19 o
  -2   8   1     1779.87     1892.61     28.35 o
   0   8   1        0.25        3.30      2.23 o
   2   8   1      128.27       87.89      2.21 o
   4   8   1     4063.23     4136.30     33.65 o
   6   8   1       57.57       84.00      3.09 o
   8   8   1       58.21       40.52      3.64 o
  10   8   1     1155.31     1142.54     14.94 o
  12   8   1      689.35      691.43     12.32 o
  14   8   1        9.76        9.09      3.87 o
  16   8   1        0.06       -4.08      4.08 o
 -17   9   1        0.53       -0.58      3.67 o
 -15   9   1       26.82       28.26      4.72 o
 -13   9   1       86.67       94.71      5.41 o
 -11   9   1       27.06       27.11      3.95 o
  -9   9   1        0.02       -3.12      3.12 o
  -7   9   1      719.01      678.82     12.04 o
  -5   9   1      616.52      690.53     11.06 o
  -3   9   1     1101.46     1208.26     18.07 o
  -1   9   1     2341.11     2296.45     29.24 o
   1   9   1      192.44      190.05      6.45 o
   3   9   1      770.27      722.77     10.20 o
   5   9   1      553.31      625.52      9.19 o
   7   9   1      230.12      251.64      8.09 o
   9   9   1       89.99       71.24      5.32 o
  11   9   1       53.55       45.03      4.48 o
  13   9   1       28.48       14.83      4.16 o
  15   9   1       97.93       99.58      8.23 o
 -16  10   1       28.55       30.27      5.76 o
 -14  10   1       19.53       14.19      5.12 o
 -12  10   1       21.74       15.85      3.95 o
 -10  10   1       11.66       15.53      4.52 o
  -8  10   1     1165.24     1132.24     19.92 o
  -6  10   1     3139.49     3081.37     55.18 o
  -4  10   1     1670.91     1696.65     21.73 o
  -2  10   1       71.21       73.44      6.62 o
   0  10   1     2676.73     2686.76     40.63 o
   2  10   1      725.51      754.71     18.90 o
   4  10   1     3127.60     3107.39     40.85 o
   6  10   1      944.69      863.18     42.41 o
   8  10   1       14.28       14.43      4.32 o
  10  10   1      295.95      345.56     12.45 o
  12  10   1      298.41      329.77     12.89 o
  14  10   1        3.28        6.89      5.33 o
 -15  11   1        0.06        3.76      5.72 o
 -13  11   1       20.68       14.20      9.44 o
 -11  11   1      181.85      190.83     17.31 o
  -9  11   1       14.47       10.98      4.59 o
  -7  11   1      118.63       98.67      6.45 o
  -5  11   1     2431.89     2418.66     33.62 o
  -3  11   1      752.00      716.85     17.23 o
  -1  11   1     1953.82     1931.68     43.24 o
   1  11   1      314.18      301.57     11.63 o
   3  11   1      245.22      247.11     13.22 o
   5  11   1       56.65       61.31      8.22 o
   7  11   1      149.91      108.33     16.69 o
   9  11   1      300.72      273.72     13.50 o
  11  11   1        0.16       -5.26      5.26 o
  13  11   1       66.29       85.69     10.95 o
 -14  12   1       29.58       25.77      9.30 o
 -12  12   1        4.31       -1.39      7.87 o
 -10  12   1        3.38       -8.34      8.34 o
  -8  12   1      160.71      208.22     14.65 o
  -6  12   1      458.24      514.98     16.34 o
  -4  12   1        0.12        1.30      7.68 o
  -2  12   1      307.49      279.30     16.20 o
   0  12   1        0.20       -7.33      7.33 o
   2  12   1     1180.99     1132.28     30.97 o
   4  12   1      338.07      365.05     41.72 o
   6  12   1      117.42       87.49     11.68 o
   8  12   1      197.42      204.04     14.75 o
  10  12   1      272.93      227.92     15.64 o
  12  12   1      351.63      378.20     20.63 o
 -13  13   1        2.50      -12.52     12.52 o
 -11  13   1      194.71      198.32     20.86 o
  -9  13   1      155.67      161.72     15.22 o
  -7  13   1      152.57      138.40     13.66 o
  -5  13   1        3.11       -2.47      9.04 o
  -3  13   1      243.54      258.98     16.72 o
  -1  13   1        8.03        6.95     11.82 o
   1  13   1        4.06       19.47      8.85 o
   3  13   1        0.44        0.65      8.32 o
   5  13   1       15.88        2.78     13.91 o
   7  13   1      250.14      283.67     19.47 o
   9  13   1       17.36        9.74      8.85 o
  11  13   1       32.22       11.46     22.25 o
 -12  14   1        0.00       -3.44      9.30 o
 -10  14   1      113.44      119.16     14.23 o
  -8  14   1      259.78      292.00     32.68 o
  -6  14   1       19.75       22.95     15.99 o
  -4  14   1      316.29      253.71     39.64 o
  -2  14   1       35.61       40.33     10.82 o
   0  14   1      686.19      718.35     26.55 o
   2  14   1      235.48      228.64     18.08 o
   4  14   1      173.81      186.81     27.82 o
   6  14   1        1.85       -3.37      9.30 o
   8  14   1      152.70      180.20     15.64 o
  10  14   1       62.65       80.36     12.78 o
  -9  15   1        0.03      -12.32     18.78 o
  -7  15   1        7.68        7.71     10.68 o
  -5  15   1        8.17        4.57     10.29 o
  -3  15   1        0.17       -9.00      9.30 o
  -1  15   1        1.14       -4.87      9.83 o
   1  15   1      132.36      123.77     14.23 o
   3  15   1        0.48       -4.17     15.30 o
   5  15   1       13.44       18.78     13.21 o
   7  15   1       23.92       42.67     22.25 o
  -6  16   1       76.20      136.95     16.20 o
  -4  16   1       32.71       47.89     13.25 o
  -2  16   1        1.05       -2.15     10.68 o
   0  16   1       33.19       13.67     11.28 o
   2  16   1      123.06      156.86     27.12 o
   4  16   1       64.56       56.01     12.67 o
 -20   0   2        0.52        9.74      5.90 o
 -18   0   2       62.82       60.14      7.33 o
 -16   0   2        5.53        4.92      3.68 o
 -14   0   2     1335.58     1310.70     21.10 o
 -12   0   2      380.67      330.50      8.98 o
 -10   0   2      861.10      951.52     14.75 o
  -8   0   2      253.34      320.91      5.96 o
  -6   0   2       25.49       42.48      4.41 o
  -4   0   2   172520.22   124246.10   2228.28 o
  -2   0   2     7453.70     8125.69     72.42 o
   0   0   2       92.74      122.12      3.01 o
   2   0   2     7186.14     7198.05    125.88 o
   4   0   2    21053.91    20963.67    282.04 o
   6   0   2        1.85        8.90      2.86 o
   8   0   2      459.65      476.20     14.03 o
  10   0   2     2272.57     2238.63     47.29 o
  12   0   2       35.74       34.13      5.66 o
  14   0   2     1321.69     1431.34     32.41 o
  16   0   2       79.18       91.23      8.85 o
  18   0   2      461.30      528.68     21.56 o
 -21   1   2       40.14       38.30      8.32 o
 -19   1   2       23.73       26.15      4.32 o
 -17   1   2        0.25       -2.42      2.42 o
 -15   1   2        7.95        6.07      2.18 o
 -13   1   2       91.67      134.83      4.24 o
 -11   1   2       55.48       67.58      2.91 o
  -9   1   2     1521.86     1649.84     14.99 o
  -7   1   2     3485.89     3518.41     28.32 o
  -5   1   2    32768.80    32999.37    262.69 o
  -3   1   2    11216.85    11995.23     70.77 o
  -1   1   2       48.72       44.39      1.03 o
   1   1   2     2044.55     2017.55     33.44 o
   3   1   2     1667.74     1854.85     20.01 o
   5   1   2     5479.25     6149.64     61.10 o
   7   1   2       17.91       18.71      2.36 o
   9   1   2      318.45      309.70      8.38 o
  11   1   2      373.24      361.54     10.13 o
  13   1   2        1.81        2.28      3.42 o
  15   1   2      125.34      124.64      6.58 o
  17   1   2       14.97       22.71      4.79 o
 -20   2   2        0.16       -1.91      6.43 o
 -18   2   2      157.60      181.58      7.28 o
 -16   2   2      189.98      191.58      5.92 o
 -14   2   2     1870.54     1773.16     19.91 o
 -12   2   2       39.51       56.48      2.85 o
 -10   2   2      194.98      188.32      4.31 o
  -8   2   2     5635.46     5463.41     43.25 o
  -6   2   2     3210.66     3090.72     28.19 o
  -4   2   2     1498.45     1684.63     13.60 o
  -2   2   2        1.51        7.81      1.25 o
   0   2   2       89.16      105.96      2.31 o
   2   2   2    20453.35    20350.81    215.69 o
   4   2   2     2191.79     2037.18     22.07 o
   6   2   2     1147.47     1295.78     15.71 o
   8   2   2     1175.81     1143.55     18.13 o
  10   2   2     3977.77     3889.01     44.67 o
  12   2   2      272.59      291.87      8.07 o
  14   2   2      482.25      465.71     11.98 o
  16   2   2       50.01       44.63      5.18 o
  18   2   2       54.26       58.84      6.26 o
 -21   3   2       22.68        4.87     15.99 o
 -19   3   2       18.18       29.08      4.48 o
 -17   3   2       51.86       54.29      4.16 o
 -15   3   2      200.79      197.44      5.83 o
 -13   3   2       33.05       30.15      2.74 o
 -11   3   2       34.72       45.33      2.64 o
  -9   3   2     5887.24     6384.33     54.41 o
  -7   3   2     1634.61     1727.73     17.23 o
  -5   3   2     5003.93     5662.86     44.03 o
  -3   3   2      590.35      696.66      6.68 o
  -1   3   2       30.54       35.60      1.63 o
   1   3   2     1405.60     1376.84     16.45 o
   3   3   2      300.81      243.93      4.08 o
   5   3   2     1068.52     1256.06     14.43 o
   7   3   2        6.07       11.11      2.23 o
   9   3   2     1293.84     1271.68     17.84 o
  11   3   2       72.72       72.45      4.12 o
  13   3   2      148.66      154.29      6.71 o
  15   3   2        0.33       -3.71      4.01 o
  17   3   2       24.79       22.35      4.66 o
 -20   4   2       10.16       15.30      7.33 o
 -18   4   2      450.94      427.38     11.93 o
 -16   4   2      148.84      136.11      7.49 o
 -14   4   2     2240.59     2235.07     24.01 o
 -12   4   2      573.76      646.28     10.26 o
 -10   4   2     1032.72     1068.23     14.65 o
  -8   4   2      157.90      168.71      3.91 o
  -6   4   2     5793.25     5597.11     46.55 o
  -4   4   2     1203.23     1229.13     11.96 o
  -2   4   2     4231.19     4638.23     35.04 o
   0   4   2     6711.55     7418.09     51.48 o
   2   4   2      809.25      881.50      8.91 o
   4   4   2      425.53      298.85      4.43 o
   6   4   2     1623.09     1750.92     18.29 o
   8   4   2      234.32      234.21      5.70 o
  10   4   2      832.82      711.44     11.72 o
  12   4   2      132.13      134.30      6.26 o
  14   4   2      720.84      677.77     14.70 o
  16   4   2        0.00       -0.41      4.24 o
 -19   5   2       96.19      115.69      6.58 o
 -17   5   2        7.14       12.52      3.44 o
 -15   5   2        7.26        6.17      2.65 o
 -13   5   2        8.00        7.80      3.14 o
 -11   5   2        2.96        2.83      2.30 o
  -9   5   2      202.91      213.22      4.93 o
  -7   5   2       37.85       31.43      1.87 o
  -5   5   2     2879.50     3025.11     26.67 o
  -3   5   2     4251.69     4508.18     38.12 o
  -1   5   2     3455.14     3651.41     27.67 o
   1   5   2       27.09       18.83      1.31 o
   3   5   2      286.24      257.07      3.92 o
   5   5   2       42.09       70.69      2.49 o
   7   5   2     1106.48     1088.46     13.99 o
   9   5   2      200.80      192.80      6.74 o
  11   5   2      543.53      537.81     10.09 o
  13   5   2       50.81       41.75      4.66 o
  15   5   2      111.22      113.01     10.08 o
  17   5   2        7.69        7.98      5.31 o
 -20   6   2       15.12       -2.14      9.74 o
 -18   6   2       34.43       39.76      4.93 o
 -16   6   2       35.29       40.31      4.16 o
 -14   6   2      188.43      184.03      6.57 o
 -12   6   2      690.89      672.20     10.88 o
 -10   6   2      124.64      139.74      6.46 o
  -8   6   2     2793.36     2973.16     28.64 o
  -6   6   2     4099.56     4091.69     35.73 o
  -4   6   2     7562.04     8104.97     67.36 o
  -2   6   2      360.04      409.31      5.37 o
   0   6   2        6.44        5.18      0.99 o
   2   6   2      239.16      163.97      2.93 o
   4   6   2     1290.01     1177.54     12.21 o
   6   6   2      344.54      317.73      5.97 o
   8   6   2       58.81       64.57      3.60 o
  10   6   2     1382.34     1301.61     21.46 o
  12   6   2      179.20      157.28      7.05 o
  14   6   2       73.19       60.40      7.23 o
  16   6   2        0.91       -0.17      4.50 o
 -19   7   2       19.89       21.08      4.57 o
 -17   7   2      109.30      100.74      5.62 o
 -15   7   2       36.66       42.52      4.40 o
 -13   7   2      454.28      486.16     10.26 o
 -11   7   2      174.25      152.91      5.99 o
  -9   7   2     3475.83     3541.10     33.97 o
  -7   7   2     1147.77     1201.66     12.91 o
  -5   7   2      276.33      297.18      4.63 o
  -3   7   2      671.27      560.06      5.59 o
  -1   7   2      144.34       91.55      2.74 o
   1   7   2     1889.78     2108.94     17.07 o
   3   7   2      861.90      938.04      9.11 o
   5   7   2     1781.21     1893.95     18.44 o
   7   7   2       37.83       45.83      3.15 o
   9   7   2      810.52      775.99     12.19 o
  11   7   2      108.90      117.67      5.31 o
  13   7   2      130.77      123.84      7.05 o
  15   7   2      436.94      455.11     14.62 o
 -18   8   2       96.12      111.59      6.25 o
 -16   8   2        3.84        3.68      3.24 o
 -14   8   2        7.25        2.38      2.98 o
 -12   8   2        1.92       -1.94      2.45 o
 -10   8   2        5.50        6.72      2.14 o
  -8   8   2       17.52       13.52      2.05 o
  -6   8   2      308.82      321.75      5.25 o
  -4   8   2      598.71      589.51      7.00 o
  -2   8   2        6.00        4.85      1.42 o
   0   8   2      292.66      269.01      4.54 o
   2   8   2     3177.84     3089.60     25.82 o
   4   8   2      703.14      659.00      7.61 o
   6   8   2      159.10      151.57      5.39 o
   8   8   2      102.85       89.09      4.06 o
  10   8   2      483.58      515.83      9.72 o
  12   8   2        0.77       -3.09      3.09 o
  14   8   2       83.47       72.60      6.85 o
  16   8   2       71.73       63.98     12.52 o
 -17   9   2      194.99      210.92      7.92 o
 -15   9   2      148.99      141.23      6.34 o
 -13   9   2      788.92      769.96     14.19 o
 -11   9   2       32.41       33.98      4.02 o
  -9   9   2     1193.58     1166.32     18.27 o
  -7   9   2      546.19      517.19      8.86 o
  -5   9   2      135.74      122.87      3.80 o
  -3   9   2      228.39      220.23      6.77 o
  -1   9   2     1009.87      966.30     24.15 o
   1   9   2     2611.38     2670.72     27.60 o
   3   9   2      160.59      181.03      4.75 o
   5   9   2     2072.62     2086.01     21.69 o
   7   9   2       11.61        4.13      2.68 o
   9   9   2     1214.62     1133.75     17.60 o
  11   9   2       31.43       32.34      4.25 o
  13   9   2       10.42       13.03      5.51 o
  15   9   2       47.86       39.86      7.65 o
 -16  10   2        0.74       -1.50      4.74 o
 -14  10   2      215.72      216.74      7.99 o
 -12  10   2      126.61      120.09      6.13 o
 -10  10   2        1.07       -3.98      4.32 o
  -8  10   2     1138.28     1162.89     20.33 o
  -6  10   2      712.09      701.90     14.53 o
  -4  10   2      229.26      232.79     13.77 o
  -2  10   2       25.35       31.71      8.32 o
   0  10   2       14.85       10.73      3.69 o
   2  10   2      750.69      763.77     14.76 o
   4  10   2      231.98      269.99      9.42 o
   6  10   2       27.56       21.42      4.42 o
   8  10   2       47.53       29.74      5.72 o
  10  10   2       23.99       18.31      5.21 o
  12  10   2      121.93      162.12     10.02 o
  14  10   2       13.95        8.34      5.65 o
 -15  11   2        2.59       -0.32      5.33 o
 -13  11   2      121.07      127.46      7.92 o
 -11  11   2      235.26      241.04      9.99 o
  -9  11   2      331.15      338.64     11.15 o
  -7  11   2        7.09        0.39      4.23 o
  -5  11   2        5.82       -1.20      6.18 o
  -3  11   2     1328.58     1339.43     31.49 o
  -1  11   2     1431.47     1328.76     56.91 o
   1  11   2      271.30      245.97     15.22 o
   3  11   2       46.62       50.60      6.21 o
   5  11   2     1202.80     1243.91     25.15 o
   7  11   2      691.60      707.66     18.21 o
   9  11   2       25.91       33.16      6.07 o
  11  11   2       90.19       88.17      7.92 o
  13  11   2       18.79       18.62      6.55 o
 -14  12   2        1.87        1.80     16.69 o
 -12  12   2        0.77        1.39      7.87 o
 -10  12   2      357.82      319.70     29.87 o
  -8  12   2      184.61      180.13     10.42 o
  -6  12   2      552.70      581.67     24.34 o
  -4  12   2      676.17      618.21     22.62 o
  -2  12   2       61.19       61.78      6.36 o
   0  12   2      260.00      232.79     13.89 o
   2  12   2      206.39      206.63     14.23 o
   4  12   2      292.82      270.27     12.89 o
   6  12   2        2.64       -1.88      8.34 o
   8  12   2        0.83       -2.78     12.52 o
  10  12   2        0.97       -1.10      5.33 o
  12  12   2      141.27      167.46     11.05 o
 -13  13   2       43.85       59.11     20.86 o
 -11  13   2      332.04      369.78     19.60 o
  -9  13   2     1116.01     1176.70     34.38 o
  -7  13   2        1.47       -8.32      8.32 o
  -5  13   2      340.85      367.10     19.16 o
  -3  13   2       47.96       40.33      9.83 o
  -1  13   2      431.69      400.24     35.47 o
   1  13   2       79.73       98.00     11.28 o
   3  13   2       21.98       14.86      9.30 o
   5  13   2       25.97       40.76     10.82 o
   7  13   2      243.75      216.96     23.64 o
   9  13   2      133.40      136.89     13.77 o
 -12  14   2        0.22       -0.97      9.69 o
 -10  14   2       80.00      118.93     29.21 o
  -8  14   2        1.82       -8.34     19.47 o
  -6  14   2       43.58       32.24     10.68 o
  -4  14   2        0.03       10.76      9.30 o
  -2  14   2      101.33       98.93     12.26 o
   0  14   2       75.10       90.49     12.78 o
   2  14   2        0.09       -8.85      8.85 o
   4  14   2        0.15       -8.32      8.32 o
   6  14   2       15.12       10.85      9.69 o
   8  14   2       13.60        5.01      9.69 o
 -11  15   2        2.58       13.12     18.08 o
  -9  15   2       80.58       69.41     19.47 o
  -7  15   2       31.65       20.56     11.28 o
  -5  15   2       12.66        8.28     10.29 o
  -3  15   2      300.26      291.00     18.69 o
  -1  15   2      165.62      124.67     13.77 o
   1  15   2       16.01       22.31     14.60 o
   3  15   2        1.84        8.83      9.69 o
   5  15   2       42.64       44.67     12.26 o
  -8  16   2       32.51       61.19     18.08 o
  -6  16   2        0.05        1.69     11.28 o
  -4  16   2       38.38       40.23     12.67 o
  -2  16   2        3.78       -1.52     10.68 o
   0  16   2       57.43       55.17     12.78 o
   2  16   2       11.40       19.01     11.68 o
 -21   1   3      167.32      173.95     11.80 o
 -19   1   3      486.39      501.93     12.30 o
 -17   1   3      484.26      500.51      9.54 o
 -15   1   3       63.54       62.59      5.39 o
 -13   1   3       17.37       29.18      2.33 o
 -11   1   3     4691.79     4649.68     44.67 o
  -9   1   3      649.59      625.55      7.25 o
  -7   1   3        0.36        6.65      2.54 o
  -5   1   3    39769.53    42376.57    331.40 o
  -3   1   3    40425.88    41823.17    246.37 o
  -1   1   3        4.93       15.55      2.45 o
   1   1   3    13270.23    13208.05    106.15 o
   3   1   3     7696.43     7979.48     89.21 o
   5   1   3      254.40      257.66      5.62 o
   7   1   3     3207.68     2980.72     57.61 o
   9   1   3     3011.77     2895.31     39.69 o
  11   1   3       29.79       27.49      4.22 o
  13   1   3        7.84        7.42      4.01 o
  15   1   3      156.77      149.12      7.46 o
  17   1   3       95.32      107.07      7.11 o
 -22   2   3        5.27        1.39      8.34 o
 -20   2   3       34.27       35.23     15.30 o
 -18   2   3       44.89       44.31      3.79 o
 -16   2   3      350.05      357.82      7.63 o
 -14   2   3      200.84      200.96      5.40 o
 -12   2   3      603.70      660.23     10.23 o
 -10   2   3       22.81       14.20      2.81 o
  -8   2   3     1021.99     1038.87     10.46 o
  -6   2   3        2.04        2.45      0.92 o
  -4   2   3        2.71        4.70      0.85 o
  -2   2   3     6880.82     7856.00     54.48 o
   0   2   3      736.28      816.47      9.91 o
   2   2   3     7323.82     7811.61     69.32 o
   4   2   3      351.51      289.20      5.90 o
   6   2   3       13.99       12.26      2.36 o
   8   2   3     1365.36     1228.49     19.88 o
  10   2   3        0.03       -0.83      3.17 o
  12   2   3     1317.77     1236.41     23.26 o
  14   2   3       60.77       73.66      7.53 o
  16   2   3        2.51       -0.13      3.96 o
 -21   3   3        6.75       -0.70      5.90 o
 -19   3   3        4.23        3.39      3.62 o
 -17   3   3      201.35      218.06      6.84 o
 -15   3   3      509.23      538.89     10.23 o
 -13   3   3        1.19        1.96      2.17 o
 -11   3   3     1063.99     1078.58     14.20 o
  -9   3   3     2717.63     2755.10     27.72 o
  -7   3   3     6676.32     6650.45     51.38 o
  -5   3   3      153.91      128.17      2.96 o
  -3   3   3     4410.75     4883.95     37.98 o
  -1   3   3     3835.65     3542.57     29.86 o
   1   3   3     1186.31     1113.03     11.76 o
   3   3   3     3467.86     3602.28     33.76 o
   5   3   3     1347.79     1422.74     23.09 o
   7   3   3      567.07      558.31     12.04 o
   9   3   3     3808.34     3645.70     52.89 o
  11   3   3      495.06      526.53     12.22 o
  13   3   3       49.86       47.27      4.66 o
  15   3   3       66.30       74.37      6.93 o
  17   3   3      324.07      362.69     16.72 o
 -20   4   3        3.40        4.28      6.34 o
 -18   4   3       59.90       57.49      4.30 o
 -16   4   3       14.72       21.77      3.57 o
 -14   4   3      345.06      366.76      8.01 o
 -12   4   3      329.00      371.67      7.64 o
 -10   4   3     2294.08     2521.39     27.98 o
  -8   4   3      214.50      268.61      4.50 o
  -6   4   3      168.81      142.92      2.92 o
  -4   4   3      438.65      396.63      4.45 o
  -2   4   3      318.43      353.48      4.60 o
   0   4   3     2297.37     2539.27     20.48 o
   2   4   3     2891.39     3129.07     25.62 o
   4   4   3      308.78      282.06      4.93 o
   6   4   3       39.08       57.10      2.79 o
   8   4   3        0.02        0.65      2.02 o
  10   4   3       97.16      107.33      4.77 o
  12   4   3      991.27     1004.02     18.19 o
  14   4   3      364.74      376.17     12.80 o
  16   4   3       53.80       48.42      6.66 o
 -21   5   3       70.47       89.78      9.30 o
 -19   5   3       72.39      105.91      7.47 o
 -17   5   3      183.36      157.17      6.26 o
 -15   5   3       26.08       23.57      3.23 o
 -13   5   3      243.04      260.17      6.57 o
 -11   5   3      739.45      696.64      9.30 o
  -9   5   3     2218.67     1913.21     18.40 o
  -7   5   3       55.11       28.56      1.74 o
  -5   5   3     1970.82     2244.59     21.67 o
  -3   5   3     4284.30     4593.02     38.80 o
  -1   5   3     7863.03     8147.24     63.26 o
   1   5   3      589.22      515.60      5.73 o
   3   5   3      424.49      536.84      6.38 o
   5   5   3      872.54      848.18      9.95 o
   7   5   3       13.62       16.28      2.33 o
   9   5   3       42.52       19.56      2.98 o
  11   5   3      172.09      205.68      7.60 o
  13   5   3      648.72      602.81     15.86 o
  15   5   3        6.76        2.26      4.50 o
 -20   6   3       35.22       36.74      7.33 o
 -18   6   3       13.87       17.37      4.08 o
 -16   6   3      154.11      138.00      5.78 o
 -14   6   3      670.97      639.87      9.90 o
 -12   6   3      573.60      511.58      9.10 o
 -10   6   3       96.17       88.07      3.60 o
  -8   6   3     1228.83     1330.91     13.75 o
  -6   6   3     1282.93     1204.42     12.38 o
  -4   6   3     3677.33     3933.27     36.26 o
  -2   6   3     1147.61     1095.23     10.76 o
   0   6   3     1969.90     2386.45     18.81 o
   2   6   3       15.80       34.23      1.65 o
   4   6   3      732.28      698.60      8.12 o
   6   6   3      382.96      382.02      7.35 o
   8   6   3        5.16        5.38      2.67 o
  10   6   3      105.57       95.42      4.73 o
  12   6   3      150.55      135.59      6.90 o
  14   6   3      307.73      312.95     11.99 o
  16   6   3        0.80        4.17      9.74 o
 -19   7   3       66.99       76.96      9.30 o
 -17   7   3      276.71      275.52      8.50 o
 -15   7   3       66.64       58.74      3.72 o
 -13   7   3      371.07      368.34      7.97 o
 -11   7   3     1300.70     1290.57     21.73 o
  -9   7   3      257.31      261.90      5.27 o
  -7   7   3        1.10        1.36      1.51 o
  -5   7   3     1125.63     1368.76     13.77 o
  -3   7   3     3483.25     3584.33     33.21 o
  -1   7   3      289.09      396.90      5.16 o
   1   7   3     3116.73     3520.76     27.24 o
   3   7   3      934.22      928.27      9.36 o
   5   7   3      662.42      634.47      9.69 o
   7   7   3      290.15      236.93      6.34 o
   9   7   3     1159.87     1138.85     16.79 o
  11   7   3       97.10       90.07      6.01 o
  13   7   3        8.58        5.77      4.32 o
  15   7   3       66.41       83.32      7.73 o
 -18   8   3       96.32      107.27      6.15 o
 -16   8   3      145.12      149.61      5.74 o
 -14   8   3      122.89      133.34      4.52 o
 -12   8   3      173.80      163.05      5.04 o
 -10   8   3      459.04      436.60      8.58 o
  -8   8   3     1350.22     1470.67     15.50 o
  -6   8   3     2228.24     2276.68     25.49 o
  -4   8   3      392.38      412.31      7.90 o
  -2   8   3       24.81       33.62      2.09 o
   0   8   3     1858.58     2004.60     17.32 o
   2   8   3     1459.37     1644.01     14.35 o
   4   8   3     2366.54     2422.15     20.57 o
   6   8   3      823.14      783.99     10.99 o
   8   8   3     1183.15     1093.49     25.09 o
  10   8   3      459.32      445.87      9.07 o
  12   8   3      196.47      240.35     10.43 o
  14   8   3       46.50       51.82      8.32 o
 -19   9   3       85.48       89.31      9.69 o
 -17   9   3        0.83        3.11      3.77 o
 -15   9   3        6.20       10.51      3.43 o
 -13   9   3        0.04       -2.80      2.80 o
 -11   9   3      882.04      844.12     16.62 o
  -9   9   3       27.44       20.69      3.08 o
  -7   9   3      867.75      994.29     13.54 o
  -5   9   3     1086.81     1036.88     13.27 o
  -3   9   3      350.64      346.22      8.45 o
  -1   9   3      982.54     1001.89     13.97 o
   1   9   3      192.83      171.80      4.66 o
   3   9   3      877.47      915.81     17.59 o
   5   9   3     1538.98     1507.15     19.13 o
   7   9   3      287.11      307.85     18.24 o
   9   9   3      181.46      142.69      8.59 o
  11   9   3       69.16       62.82      6.92 o
  13   9   3        8.04        7.37      5.72 o
 -18  10   3        0.17       -2.78      5.62 o
 -16  10   3      273.11      327.07     10.87 o
 -14  10   3      102.88      133.73      6.45 o
 -12  10   3        9.35       -4.32      4.32 o
 -10  10   3      687.76      766.65     15.95 o
  -8  10   3       47.72       44.74      5.76 o
  -6  10   3       14.89       19.32      4.93 o
  -4  10   3     1956.49     1950.85     37.60 o
  -2  10   3      454.91      386.38     12.46 o
   0  10   3      896.13      858.72     19.21 o
   2  10   3     2182.85     2073.77     35.08 o
   4  10   3      354.14      313.72     10.24 o
   6  10   3      322.72      383.71     11.84 o
   8  10   3        0.60       -4.33      4.33 o
  10  10   3      195.69      204.72     16.98 o
  12  10   3      116.24      135.03      9.41 o
 -17  11   3        1.05        1.05      6.32 o
 -15  11   3        6.45        2.97      6.12 o
 -13  11   3       23.26       25.15      9.03 o
 -11  11   3        2.99       -4.60      4.60 o
  -9  11   3      549.81      592.35     19.03 o
  -7  11   3        8.82        5.74      4.39 o
  -5  11   3     1359.67     1308.63     32.43 o
  -3  11   3       58.19       53.32      6.73 o
  -1  11   3       57.61       66.14      7.03 o
   1  11   3       81.97       88.34     17.54 o
   3  11   3        0.09        9.78      5.89 o
   5  11   3      207.10      173.80     10.50 o
   7  11   3        0.06        0.48      4.43 o
   9  11   3       44.85       56.87      7.37 o
  11  11   3       56.06       79.68      8.24 o
 -16  12   3      150.70      158.20     14.60 o
 -14  12   3       58.02       56.87     10.29 o
 -12  12   3       36.41       45.70      6.47 o
 -10  12   3      284.03      299.24     11.41 o
  -8  12   3      584.18      625.42     15.08 o
  -6  12   3      716.65      668.35     21.13 o
  -4  12   3       16.06       15.66      5.47 o
  -2  12   3     1170.03     1062.05     22.31 o
   0  12   3       57.91       60.28      7.07 o
   2  12   3      110.10      100.56      8.06 o
   4  12   3       21.87       30.17      6.21 o
   6  12   3      400.97      373.54     19.16 o
   8  12   3      122.39      127.05      9.62 o
  10  12   3        5.23       -5.21      5.21 o
 -15  13   3        4.78        6.59      9.30 o
 -13  13   3       47.06       49.62     10.82 o
 -11  13   3       39.03       21.46     10.01 o
  -9  13   3      110.81      109.29     12.67 o
  -7  13   3       87.01       77.27     14.60 o
  -5  13   3        7.73       -6.87      8.32 o
  -3  13   3       27.30       24.89     15.99 o
  -1  13   3        1.60       -1.96      9.74 o
   1  13   3        0.27        4.34     20.86 o
   3  13   3        0.87        9.43      8.69 o
   5  13   3       51.62       44.90      8.10 o
   7  13   3       12.97       16.42     10.29 o
   9  13   3        0.14        1.39      8.85 o
 -12  14   3       94.23      125.49     36.86 o
 -10  14   3       23.07       20.17     20.17 o
  -8  14   3        8.21       12.91     10.29 o
  -6  14   3      343.44      383.19     20.65 o
  -4  14   3      576.55      671.06     25.57 o
  -2  14   3       63.40       51.85     24.34 o
   0  14   3       67.48       41.72     10.82 o
   2  14   3      155.52      140.28     21.56 o
   4  14   3      679.27      781.62     38.94 o
   6  14   3       87.00       98.81     23.64 o
 -11  15   3       21.92        8.46     11.68 o
  -9  15   3        0.89       -4.55     10.68 o
  -7  15   3       17.99       17.05     11.28 o
  -5  15   3        0.19       12.98     10.29 o
  -3  15   3      146.85      123.89     14.23 o
  -1  15   3        1.39       -6.26      9.83 o
   1  15   3       59.05       49.66     11.80 o
   3  15   3       15.45        8.65     11.28 o
   5  15   3        8.23        8.54     10.43 o
  -8  16   3       69.86       50.27     13.25 o
  -6  16   3       96.26      119.46     17.38 o
  -4  16   3       93.79       95.88     15.22 o
  -2  16   3       43.19       27.20     12.26 o
   0  16   3       27.98       28.48     12.26 o
   2  16   3      206.18      249.01     26.42 o
 -22   0   4      116.00      143.25     16.69 o
 -20   0   4       26.20       33.38     11.13 o
 -18   0   4       47.03       43.27      5.04 o
 -16   0   4      349.32      366.31     10.83 o
 -14   0   4      183.99      167.24      7.46 o
 -12   0   4     1596.80     1482.76     23.38 o
 -10   0   4      309.51      287.68      5.63 o
  -8   0   4     3788.72     4185.07     49.21 o
  -6   0   4     8233.08     9320.01    106.99 o
  -4   0   4   105866.34    97989.06   1808.68 o
  -2   0   4     1049.12      990.98     13.21 o
   0   0   4    10279.73    10968.41    125.30 o
   2   0   4     9783.43    10823.50    124.60 o
   4   0   4    13587.67    13128.97    385.25 o
   6   0   4     4513.50     4318.02     97.36 o
   8   0   4      265.19      242.98     11.82 o
  10   0   4     1939.43     1919.89     41.98 o
  12   0   4       10.18        5.56      6.95 o
  14   0   4      818.87      902.62     34.77 o
  16   0   4      104.38       89.01     12.52 o
 -21   1   4        4.50       -5.34      5.34 o
 -19   1   4       23.09       19.95      4.48 o
 -17   1   4      154.26      203.96      6.05 o
 -15   1   4       12.92       17.29      2.61 o
 -13   1   4       23.60       36.53      2.61 o
 -11   1   4      110.30      136.59      3.13 o
  -9   1   4     3693.02     3939.36     30.28 o
  -7   1   4    15140.08    16203.52    107.74 o
  -5   1   4     2228.25     2186.56     13.59 o
  -3   1   4     4926.19     4863.56     35.96 o
  -1   1   4     7513.04     7480.71     60.88 o
   1   1   4    11340.50    12178.88    108.86 o
   3   1   4      320.46      263.77      4.91 o
   5   1   4      760.75      733.04     13.25 o
   7   1   4       45.50       40.90      3.88 o
   9   1   4     2040.04     2065.57     32.12 o
  11   1   4      352.83      354.65     19.47 o
  13   1   4      157.46      143.26      8.03 o
  15   1   4        6.41       12.86      4.17 o
 -22   2   4      179.65      196.58     12.78 o
 -20   2   4       26.87       23.64      6.88 o
 -18   2   4      369.62      352.10      8.14 o
 -16   2   4      167.86      149.45      5.11 o
 -14   2   4      134.61      137.86      6.84 o
 -12   2   4     5758.63     5836.21     52.13 o
 -10   2   4     1170.20     1101.79     10.28 o
  -8   2   4     1834.64     1952.88     15.59 o
  -6   2   4      497.73      681.49      6.40 o
  -4   2   4     7765.85     8150.34     52.16 o
  -2   2   4    10656.52    10464.92     84.51 o
   0   2   4     1273.30     1387.22     13.06 o
   2   2   4     2202.10     2662.63     25.83 o
   4   2   4      247.40      286.22      6.93 o
   6   2   4     3194.96     2914.64     38.71 o
   8   2   4       88.18       75.84      4.93 o
  10   2   4        5.74        8.93      3.97 o
  12   2   4       30.53       27.95      5.05 o
  14   2   4      302.97      336.36     12.30 o
  16   2   4      152.49      152.72     11.28 o
 -21   3   4        2.50       -1.39      5.90 o
 -19   3   4        2.11       -3.68      3.68 o
 -17   3   4      297.20      307.48      7.27 o
 -15   3   4       25.20       21.40      2.61 o
 -13   3   4      248.71      242.73      5.07 o
 -11   3   4       39.16       43.48      2.05 o
  -9   3   4     1747.80     1854.49     14.77 o
  -7   3   4       87.32       80.94      2.39 o
  -5   3   4     1842.02     2115.14     16.58 o
  -3   3   4     3477.77     3354.83     25.33 o
  -1   3   4     6225.83     6632.97     58.92 o
   1   3   4     3409.36     3979.79     36.91 o
   3   3   4      196.90      269.23      5.30 o
   5   3   4     5824.50     5982.56     73.15 o
   7   3   4       55.99       56.77      4.22 o
   9   3   4     3187.23     3179.49     38.65 o
  11   3   4       35.94       29.70      6.11 o
  13   3   4       76.29       84.69      5.88 o
  15   3   4       42.87       46.15      6.42 o
 -22   4   4      158.16      140.81     15.30 o
 -20   4   4        0.53       -5.66      5.66 o
 -18   4   4      674.90      678.50     11.73 o
 -16   4   4        3.69        5.14      2.62 o
 -14   4   4     1047.63     1020.27     13.55 o
 -12   4   4      169.50      133.30      3.89 o
 -10   4   4     4017.24     3969.15     30.77 o
  -8   4   4      323.78      410.92      5.10 o
  -6   4   4     2930.52     3119.34     24.11 o
  -4   4   4     6460.21     7092.09     57.89 o
  -2   4   4     2869.24     3011.49     26.14 o
   0   4   4     1001.76      914.39     10.40 o
   2   4   4      396.64      411.17      8.28 o
   4   4   4     2274.82     2053.21     25.01 o
   6   4   4     1313.21     1184.11     16.52 o
   8   4   4     1296.25     1281.68     18.59 o
  10   4   4       96.46       73.47      5.55 o
  12   4   4      441.08      512.18     12.65 o
  14   4   4      382.33      370.37     13.10 o
 -21   5   4        0.04        0.70      5.66 o
 -19   5   4       42.23       31.13      6.68 o
 -17   5   4       83.03       79.55      4.15 o
 -15   5   4       23.23       28.03      3.01 o
 -13   5   4        0.21       -0.44      1.64 o
 -11   5   4        1.47        1.43      1.32 o
  -9   5   4     1807.26     2016.41     16.91 o
  -7   5   4       11.83        6.26      1.91 o
  -5   5   4     2089.42     2405.65     20.05 o
  -3   5   4     4211.36     4596.61     41.84 o
  -1   5   4     1749.28     2154.88     17.97 o
   1   5   4     1014.98     1108.44     10.56 o
   3   5   4      694.47      632.82      7.42 o
   5   5   4      191.99      191.57      4.66 o
   7   5   4      102.11      106.20      8.37 o
   9   5   4      248.18      189.26      6.03 o
  11   5   4      297.72      287.22      9.64 o
  13   5   4        0.02        0.82      4.24 o
  15   5   4       13.32       22.95      6.07 o
 -20   6   4       14.99       26.62     11.13 o
 -18   6   4      119.90      130.12      5.31 o
 -16   6   4       14.49       12.71      2.43 o
 -14   6   4      231.43      222.73      5.28 o
 -12   6   4      967.68      853.69     10.42 o
 -10   6   4      749.85      772.65      8.71 o
  -8   6   4       54.25       58.22      2.94 o
  -6   6   4       24.62       22.84      1.50 o
  -4   6   4     3873.67     4074.94     37.69 o
  -2   6   4        8.14       22.97      1.83 o
   0   6   4     1931.09     1929.36     15.90 o
   2   6   4       50.37       78.83      2.45 o
   4   6   4      685.33      616.82      8.68 o
   6   6   4     5036.54     4638.38     47.43 o
   8   6   4     1572.87     1560.17     19.91 o
  10   6   4       16.70       10.81      4.73 o
  12   6   4      475.26      513.01     19.87 o
  14   6   4      126.45      134.86      8.94 o
 -21   7   4        0.84       -1.28      5.90 o
 -19   7   4       25.40       35.64      7.33 o
 -17   7   4      217.34      217.16      6.77 o
 -15   7   4        0.08        0.05      2.08 o
 -13   7   4      745.73      746.59     11.89 o
 -11   7   4      314.02      306.92      5.72 o
  -9   7   4      739.79      752.10      9.45 o
  -7   7   4     2111.10     1949.09     17.49 o
  -5   7   4      331.97      321.54      5.36 o
  -3   7   4       43.76       59.21      2.39 o
  -1   7   4      736.93      715.82      8.44 o
   1   7   4     1572.19     1586.03     13.77 o
   3   7   4       33.83       30.51      2.05 o
   5   7   4      197.18      214.41      5.31 o
   7   7   4        9.46       12.36      2.85 o
   9   7   4      366.78      371.69      8.58 o
  11   7   4      498.94      478.22     12.24 o
  13   7   4      391.32      450.52     14.62 o
 -20   8   4       94.36      120.18     10.68 o
 -18   8   4        0.04       -4.35      4.50 o
 -16   8   4      268.17      269.69      7.41 o
 -14   8   4        0.03       -1.98      1.98 o
 -12   8   4     1050.35     1099.07     13.92 o
 -10   8   4      212.65      201.70      5.06 o
  -8   8   4      116.79      106.21      3.65 o
  -6   8   4      248.65      274.28      4.51 o
  -4   8   4     1333.18     1448.99     15.29 o
  -2   8   4      587.63      516.74      7.19 o
   0   8   4      654.12      725.24      8.22 o
   2   8   4     1152.92     1123.76     11.94 o
   4   8   4      316.33      322.58      6.46 o
   6   8   4      153.12      140.47      4.72 o
   8   8   4      177.16      150.25      7.15 o
  10   8   4        0.28        2.15      4.87 o
  12   8   4        9.23        7.49      6.95 o
 -19   9   4       70.70       74.89      8.69 o
 -17   9   4      354.88      343.99      9.41 o
 -15   9   4       36.48       44.84      5.44 o
 -13   9   4      147.18      115.34      5.71 o
 -11   9   4      127.36      140.60      6.11 o
  -9   9   4      465.96      474.12      8.79 o
  -7   9   4      292.34      256.62      6.36 o
  -5   9   4      555.38      476.51      8.65 o
  -3   9   4      343.80      340.31      6.33 o
  -1   9   4        2.95        3.10      2.10 o
   1   9   4     4073.07     3940.91     44.19 o
   3   9   4      465.08      458.86     10.01 o
   5   9   4      416.49      406.27     11.09 o
   7   9   4      165.91      204.69     11.68 o
   9   9   4      168.81      160.54     13.30 o
  11   9   4        1.17       -0.17      5.04 o
 -18  10   4        0.89        0.00      9.74 o
 -16  10   4        0.94       -2.32      6.12 o
 -14  10   4       26.89       26.13      5.50 o
 -12  10   4       63.00       59.83      6.01 o
 -10  10   4      261.93      295.90     16.66 o
  -8  10   4        0.36       -4.39      4.39 o
  -6  10   4      167.28      177.81     11.42 o
  -4  10   4      239.39      259.44     11.25 o
  -2  10   4      827.83      804.84     18.42 o
   0  10   4        1.07        3.21      5.16 o
   2  10   4        0.57        1.37      5.51 o
   4  10   4     1040.53      968.76     26.50 o
   6  10   4       31.41       33.85      5.15 o
   8  10   4        6.48        5.95      4.43 o
  10  10   4       82.09       98.76      8.38 o
 -17  11   4       82.29      105.57      9.34 o
 -15  11   4       67.29       59.93      7.73 o
 -13  11   4        7.86       -3.24      6.15 o
 -11  11   4       72.53       59.88      6.56 o
  -9  11   4      240.47      285.27     10.61 o
  -7  11   4     1164.01     1151.83     23.52 o
  -5  11   4      102.09      112.87     12.84 o
  -3  11   4       95.92       78.66      7.07 o
  -1  11   4       10.84        2.20      5.38 o
   1  11   4     6631.45     6555.78     90.84 o
   3  11   4      647.28      644.68     19.82 o
   5  11   4      189.33      184.06      9.37 o
   7  11   4        4.05       -3.35      8.00 o
   9  11   4      428.72      453.31     15.93 o
 -16  12   4        8.57       10.68      6.93 o
 -14  12   4       44.35       45.16      7.73 o
 -12  12   4        7.17        4.62      5.64 o
 -10  12   4      511.64      510.49     14.41 o
  -8  12   4      123.56      124.37      8.59 o
  -6  12   4        7.54        0.72      6.39 o
  -4  12   4       24.39       21.77      5.89 o
  -2  12   4      122.24      141.44      8.76 o
   0  12   4      139.91      127.33     12.64 o
   2  12   4      108.70      108.96      8.54 o
   4  12   4        4.32        9.93      6.07 o
   6  12   4        3.59       -2.06      5.04 o
   8  12   4       57.39       57.45      7.76 o
 -15  13   4       70.11       85.67     12.78 o
 -13  13   4      187.47      241.70     25.03 o
 -11  13   4       69.07       77.16      9.00 o
  -9  13   4      459.02      508.36     22.11 o
  -7  13   4      296.57      279.39     12.68 o
  -5  13   4       19.91       17.71      6.21 o
  -3  13   4       45.80       54.93     10.32 o
  -1  13   4      280.93      261.26     11.81 o
   1  13   4       12.34       30.86     10.88 o
   3  13   4      319.74      426.01     17.27 o
   5  13   4       36.10       36.73      7.55 o
   7  13   4        5.56       -1.39      8.85 o
 -14  14   4        5.83        4.17      9.83 o
 -12  14   4        2.46        4.17     16.69 o
 -10  14   4       16.46        3.48     13.21 o
  -8  14   4       31.45       16.31     11.13 o
  -6  14   4       74.95       71.80     12.26 o
  -4  14   4       28.07       -1.90      9.74 o
  -2  14   4       74.86       56.10     11.28 o
   0  14   4        2.91       -8.85      8.85 o
   2  14   4        2.82        7.23     11.13 o
   4  14   4       93.27       93.53     13.25 o
   6  14   4      132.15      118.44     35.47 o
 -11  15   4       20.26       14.54     10.68 o
  -9  15   4      120.86      140.87     15.64 o
  -7  15   4      156.85      156.86     15.30 o
  -5  15   4       56.23       57.52     11.80 o
  -3  15   4      109.73       86.07     18.08 o
  -1  15   4       16.99       19.47     13.91 o
   1  15   4       70.17       77.29     13.91 o
   3  15   4        2.22       -4.17     14.60 o
  -8  16   4       87.83       88.35     15.03 o
  -6  16   4        1.31        7.90     12.26 o
  -4  16   4       61.28       55.27     13.66 o
  -2  16   4        0.10       -6.70     12.52 o
   0  16   4        0.23       -0.70     10.82 o
 -23   1   5       69.51       85.50     12.52 o
 -21   1   5        6.67       11.02      6.34 o
 -19   1   5        8.61        2.40      3.78 o
 -17   1   5      417.89      427.97      8.30 o
 -15   1   5      554.90      577.73      8.24 o
 -13   1   5      440.23      447.20      6.47 o
 -11   1   5      101.39       59.01      2.11 o
  -9   1   5       18.72       41.80      1.52 o
  -7   1   5     4253.41     4428.46     27.82 o
  -5   1   5     5038.74     5855.23     34.95 o
  -3   1   5      863.88      897.52      9.00 o
  -1   1   5       24.98       29.57      1.68 o
   1   1   5      378.15      586.34      7.17 o
   3   1   5     1628.94     1531.30     19.40 o
   5   1   5     7692.70     7370.10     89.19 o
   7   1   5     1065.33      992.98     21.28 o
   9   1   5        0.66        2.78      3.93 o
  11   1   5     2084.17     2093.45     58.41 o
  13   1   5      962.86      995.44     22.21 o
  15   1   5       31.22       35.48      6.88 o
 -22   2   5       10.03        4.81      6.34 o
 -20   2   5       88.20       81.11      8.32 o
 -18   2   5       56.97       66.61      6.22 o
 -16   2   5       73.14       63.22      3.07 o
 -14   2   5       69.72       68.54      2.76 o
 -12   2   5      398.78      408.32      5.94 o
 -10   2   5     3735.97     3908.87     28.58 o
  -8   2   5      199.56      192.07      3.08 o
  -6   2   5     7823.37     8109.02     56.77 o
  -4   2   5      861.75      909.83      7.57 o
  -2   2   5     1763.54     1689.25     15.41 o
   0   2   5     4101.13     4517.21     38.30 o
   2   2   5      937.44     1010.56     12.30 o
   4   2   5      266.99      272.77      6.77 o
   6   2   5       10.96       10.32      2.83 o
   8   2   5      913.61      827.40     25.87 o
  10   2   5      188.88      132.14      8.85 o
  12   2   5       40.71       38.18      7.06 o
  14   2   5        9.90       10.64      5.05 o
 -23   3   5       58.20       68.26      9.83 o
 -21   3   5       60.03       57.02      8.32 o
 -19   3   5      139.35      138.11      8.23 o
 -17   3   5      674.20      680.59     11.07 o
 -15   3   5      954.95      924.54     11.22 o
 -13   3   5     1289.85     1323.13     13.84 o
 -11   3   5     1022.86      963.25      9.73 o
  -9   3   5     1816.40     1859.64     15.88 o
  -7   3   5    12062.27    12332.29     89.77 o
  -5   3   5     1853.38     1754.93     13.50 o
  -3   3   5     1510.46     1580.66     12.80 o
  -1   3   5     3334.26     3878.24     33.71 o
   1   3   5     7631.96     7535.76     69.14 o
   3   3   5     5115.71     4952.66     53.57 o
   5   3   5     3894.80     3723.82     48.43 o
   7   3   5      521.46      529.61     12.24 o
   9   3   5       64.86       74.51      7.33 o
  11   3   5      263.82      256.35     10.15 o
  13   3   5      261.77      269.57     11.18 o
  15   3   5       76.16       44.51     11.13 o
 -22   4   5        1.83        0.21      6.34 o
 -20   4   5       51.42       57.55      7.68 o
 -18   4   5       36.09       20.55      4.48 o
 -16   4   5        7.26        7.08      2.05 o
 -14   4   5        1.71        4.46      1.89 o
 -12   4   5      790.13      871.83      9.39 o
 -10   4   5     3044.24     3041.56     23.06 o
  -8   4   5      148.02      130.87      2.91 o
  -6   4   5     1208.59     1196.41     10.33 o
  -4   4   5      862.50     1013.48      9.48 o
  -2   4   5     1208.58     1128.25     11.57 o
   0   4   5    10283.79    11303.66    105.98 o
   2   4   5      995.07     1196.52     15.48 o
   4   4   5       53.76       43.98      3.34 o
   6   4   5      798.70      854.06     16.07 o
   8   4   5     1246.44     1290.51     21.10 o
  10   4   5      147.38      131.40      7.47 o
  12   4   5        7.85        5.44      3.62 o
  14   4   5       66.93       66.20      7.14 o
 -21   5   5        0.65       -2.53      5.34 o
 -19   5   5       25.37       26.37      5.31 o
 -17   5   5      297.09      293.07      7.32 o
 -15   5   5     1170.16     1173.74     12.70 o
 -13   5   5       15.84       27.78      2.51 o
 -11   5   5       12.21       11.99      1.53 o
  -9   5   5      127.81      103.05      2.77 o
  -7   5   5     2799.31     2934.23     23.12 o
  -5   5   5     6815.94     6914.62     61.83 o
  -3   5   5      750.52      863.21     11.81 o
  -1   5   5     1327.20     1516.13     13.89 o
   1   5   5     1360.40     1329.79     13.72 o
   3   5   5      816.86      774.28     10.82 o
   5   5   5      790.47      926.96     13.10 o
   7   5   5     1464.21     1376.93     18.00 o
   9   5   5      160.20      156.68      6.71 o
  11   5   5       79.03       77.83      5.88 o
  13   5   5      190.51      195.59     10.15 o
 -22   6   5        8.90        2.60      7.33 o
 -20   6   5       50.80       50.32     10.43 o
 -18   6   5      118.76      123.46      6.71 o
 -16   6   5       37.66       42.56      3.63 o
 -14   6   5      331.73      289.42      5.93 o
 -12   6   5      467.49      431.14      6.73 o
 -10   6   5      198.86      166.50      4.22 o
  -8   6   5      310.16      309.16      4.70 o
  -6   6   5     1659.13     1642.81     13.87 o
  -4   6   5     1816.26     2176.03     21.75 o
  -2   6   5      185.70      152.03      4.56 o
   0   6   5        1.01       -0.41      1.21 o
   2   6   5      133.72      144.52      3.62 o
   4   6   5      453.10      505.53      8.05 o
   6   6   5       34.41       30.15      3.42 o
   8   6   5       50.19       48.01      3.69 o
  10   6   5      516.69      471.86     11.93 o
  12   6   5        4.62       -1.52      3.78 o
  14   6   5       59.31       66.76     12.52 o
 -21   7   5        9.57        7.75      6.68 o
 -19   7   5        0.23        4.91      4.24 o
 -17   7   5       20.79       31.62      3.35 o
 -15   7   5      360.19      384.97      7.13 o
 -13   7   5      250.83      266.91      5.61 o
 -11   7   5       71.14       79.97      3.54 o
  -9   7   5      323.90      325.43      5.88 o
  -7   7   5      292.45      253.76      4.52 o
  -5   7   5       78.03       66.01      2.96 o
  -3   7   5     5494.91     5686.88     52.13 o
  -1   7   5      211.05      246.28      4.38 o
   1   7   5      482.67      436.40      6.01 o
   3   7   5      987.65      901.98     10.82 o
   5   7   5     2042.34     1892.06     20.62 o
   7   7   5      386.68      356.60      8.07 o
   9   7   5      114.94      134.22      7.47 o
  11   7   5      257.67      251.25     13.66 o
 -20   8   5       68.70       74.65      9.69 o
 -18   8   5       56.59       51.68      7.33 o
 -16   8   5       19.41       12.91      2.59 o
 -14   8   5      572.58      552.53      9.41 o
 -12   8   5     1442.55     1504.71     17.44 o
 -10   8   5      738.53      721.90      9.44 o
  -8   8   5       24.84       20.36      2.43 o
  -6   8   5     1387.82     1419.10     17.00 o
  -4   8   5       69.89       91.22      3.24 o
  -2   8   5     2708.78     2738.47     27.23 o
   0   8   5     2056.45     2129.67     19.40 o
   2   8   5       39.14       41.61      4.87 o
   4   8   5     2519.08     2416.04     27.85 o
   6   8   5      787.17      763.26     12.92 o
   8   8   5     1282.48     1411.41     28.15 o
  10   8   5       54.27       50.55      8.32 o
  12   8   5      111.49      118.67     10.68 o
 -19   9   5        0.95       -2.78      9.74 o
 -17   9   5      119.91      132.76     13.21 o
 -15   9   5       30.13       38.47      5.56 o
 -13   9   5       16.12       13.56      4.87 o
 -11   9   5      167.12      188.67      8.38 o
  -9   9   5      150.71      151.29      5.95 o
  -7   9   5        0.36       -2.59      2.59 o
  -5   9   5       23.09       28.28      3.94 o
  -3   9   5      673.00      596.78     10.35 o
  -1   9   5      121.62      102.00      6.11 o
   1   9   5      129.13       90.19      5.09 o
   3   9   5     2187.38     2142.24     27.78 o
   5   9   5      602.98      591.76     15.43 o
   7   9   5        4.73       -2.66      4.18 o
   9   9   5       13.18        1.85      5.04 o
  11   9   5      117.15      115.05      9.20 o
 -18  10   5       55.21       47.29     13.91 o
 -16  10   5        6.27        3.25      5.62 o
 -14  10   5       85.51       83.37      6.71 o
 -12  10   5      170.49      174.31      8.46 o
 -10  10   5      375.96      406.51     14.54 o
  -8  10   5     1360.42     1377.67     25.49 o
  -6  10   5      113.67       99.50      8.18 o
  -4  10   5      207.26      194.94     10.02 o
  -2  10   5      278.46      270.27     11.83 o
   0  10   5     2445.06     2328.48     38.87 o
   2  10   5      554.54      520.12     12.63 o
   4  10   5        3.40        9.20      4.32 o
   6  10   5      399.54      393.36     11.72 o
   8  10   5      722.46      750.51     30.69 o
  10  10   5      252.32      289.37     26.86 o
 -17  11   5        1.73        2.78      9.74 o
 -15  11   5        8.23        3.67      6.12 o
 -13  11   5        0.10       -4.28      4.93 o
 -11  11   5      244.02      247.19     11.44 o
  -9  11   5     1811.42     1753.18     32.49 o
  -7  11   5       12.22        7.16      5.62 o
  -5  11   5       25.75       11.27      5.72 o
  -3  11   5       19.60       13.76      5.89 o
  -1  11   5      438.72      431.04     14.52 o
   1  11   5      196.39      146.35     11.88 o
   3  11   5      122.60      125.86      6.96 o
   5  11   5       12.11       20.43      4.68 o
   7  11   5       32.49       36.09      8.83 o
   9  11   5      223.49      253.80     14.65 o
 -16  12   5        2.78       -9.09     11.13 o
 -14  12   5        7.41       -0.35      6.32 o
 -12  12   5      738.83      800.04     18.23 o
 -10  12   5      279.08      311.76     11.54 o
  -8  12   5        3.47       -6.16      6.16 o
  -6  12   5        4.55        0.91      6.34 o
  -4  12   5      489.87      532.87     15.75 o
  -2  12   5      146.51      157.18      9.75 o
   0  12   5        8.45        7.51      5.65 o
   2  12   5        0.09       -5.70      5.72 o
   4  12   5      205.28      246.55     12.24 o
   6  12   5       24.83       23.44      7.26 o
   8  12   5      219.72      242.10     12.68 o
 -15  13   5       22.35       16.69     15.30 o
 -13  13   5       40.83       22.93      7.95 o
 -11  13   5       95.64      106.08      8.02 o
  -9  13   5       48.27       20.75      7.51 o
  -7  13   5      540.95      558.73     22.86 o
  -5  13   5        6.68        2.45      6.31 o
  -3  13   5       11.44       23.26      6.79 o
  -1  13   5       44.38       52.13      7.55 o
   1  13   5       82.45       71.71      8.06 o
   3  13   5       32.44       41.86      7.07 o
   5  13   5      151.32      139.99     10.38 o
   7  13   5       62.70       87.68      9.19 o
 -14  14   5        5.64        9.04     21.56 o
 -12  14   5       72.81       66.52     12.26 o
 -10  14   5      111.20      147.59     15.64 o
  -8  14   5      216.02      205.26     15.73 o
  -6  14   5        6.75       -6.73      9.30 o
  -4  14   5      169.72      192.92     15.99 o
  -2  14   5      659.67      686.28     26.05 o
   0  14   5     1010.11     1062.74     33.92 o
   2  14   5       61.22       52.52      8.27 o
   4  14   5       40.00       43.66     11.28 o
 -11  15   5       12.29       15.85     13.91 o
  -9  15   5        4.62       -3.18     17.38 o
  -7  15   5       67.16       44.08     12.67 o
  -5  15   5      114.34      112.07     13.77 o
  -3  15   5       34.35       16.69     10.82 o
  -1  15   5      152.40      184.70     20.86 o
   1  15   5       25.25       11.13     10.82 o
   3  15   5        5.75       -4.17     15.30 o
 -10  16   5       40.25       38.94     18.78 o
  -8  16   5        1.87      -10.29     10.29 o
  -6  16   5       11.80        8.10     11.28 o
  -4  16   5        0.44       -5.56     10.82 o
  -2  16   5       62.61       85.81     14.75 o
 -22   0   6        0.23       -2.78      8.34 o
 -20   0   6      198.60      250.18     34.77 o
 -18   0   6      999.99     1013.35     35.47 o
 -16   0   6     2618.68     2688.54     35.92 o
 -14   0   6      246.40      214.09      7.23 o
 -12   0   6      114.64       82.92      5.82 o
 -10   0   6      621.69      474.16     21.80 o
  -8   0   6    15295.56    16055.42    186.88 o
  -6   0   6     7803.00     8563.02     74.62 o
  -4   0   6     8289.71     8997.98    108.86 o
  -2   0   6    12394.68    12896.75    197.33 o
   0   0   6    25560.38    26635.99    323.70 o
   2   0   6     5151.81     5386.60     73.87 o
   4   0   6      702.12      780.00     20.37 o
   6   0   6     1367.43     1463.95     33.66 o
   8   0   6       53.06       36.16      8.34 o
  12   0   6       35.01       34.77      9.74 o
  14   0   6       15.90       20.86      8.34 o
 -23   1   6        2.04        0.19      7.65 o
 -21   1   6       33.91       30.66      6.88 o
 -19   1   6       37.58       46.04      5.18 o
 -17   1   6      197.96      195.08      6.11 o
 -15   1   6       18.64       21.63      2.44 o
 -13   1   6      147.18      130.17      4.09 o
 -11   1   6     1213.16     1171.74     11.66 o
  -9   1   6     3343.25     3898.95     36.57 o
  -7   1   6     1617.78     1995.13     15.36 o
  -5   1   6     4409.08     4920.10     38.60 o
  -3   1   6    10106.31    11200.68     91.66 o
  -1   1   6      544.59      498.15      6.47 o
   1   1   6      185.61      199.12      7.71 o
   3   1   6      435.91      435.94      8.49 o
   5   1   6      564.14      595.49     12.74 o
   7   1   6      262.08      245.94      9.84 o
   9   1   6      354.79      336.78     13.77 o
  11   1   6       89.79       90.47     11.13 o
  13   1   6        3.49        4.09      4.50 o
 -22   2   6        1.63       11.82      6.88 o
 -20   2   6        7.81        0.35      4.51 o
 -18   2   6      232.10      252.45      9.23 o
 -16   2   6      874.73      870.29     10.88 o
 -14   2   6       78.33      103.59      5.32 o
 -12   2   6     3543.88     3552.11     28.75 o
 -10   2   6      927.52      886.92      9.22 o
  -8   2   6     7332.58     7496.97     48.07 o
  -6   2   6     1473.98     1708.22     12.68 o
  -4   2   6     1041.69     1150.69     10.42 o
  -2   2   6        1.23       17.04      3.06 o
   0   2   6     1089.45      929.78     10.29 o
   2   2   6     1860.49     1858.79     23.01 o
   4   2   6       10.53       12.64      5.02 o
   6   2   6     3757.41     3547.83     62.43 o
   8   2   6      445.62      401.36     18.08 o
  10   2   6      577.32      506.83     34.07 o
  12   2   6      170.91      154.41      8.76 o
  14   2   6       29.41       27.82      9.74 o
 -23   3   6        2.93        0.20      8.34 o
 -21   3   6       47.17       30.45      7.33 o
 -19   3   6      118.42      109.26      6.58 o
 -17   3   6        3.56        0.00      2.51 o
 -15   3   6        1.97        2.34      1.85 o
 -13   3   6      228.98      240.36      4.32 o
 -11   3   6      480.09      529.95      6.30 o
  -9   3   6       30.27       51.03      2.23 o
  -7   3   6        8.10        9.19      1.37 o
  -5   3   6        2.23       -0.09      0.76 o
  -3   3   6        0.48        1.52      1.00 o
  -1   3   6      837.69     1021.45     10.88 o
   1   3   6     1790.00     1754.47     21.76 o
   3   3   6        2.54        0.54      2.17 o
   5   3   6     1564.41     1438.89     22.94 o
   7   3   6      194.94      202.15      8.02 o
   9   3   6       63.63       64.39      7.33 o
  11   3   6      385.40      396.71     13.10 o
  13   3   6       24.14       17.13      5.31 o
 -22   4   6       17.48       22.35      7.33 o
 -20   4   6       38.33       44.49      7.21 o
 -18   4   6      206.88      227.63      8.64 o
 -16   4   6        4.09        3.94      1.95 o
 -14   4   6        1.10        0.38      1.58 o
 -12   4   6        3.10        4.01      1.51 o
 -10   4   6      124.66      101.45      3.23 o
  -8   4   6     7187.41     7586.46     56.31 o
  -6   4   6     2962.81     3373.82     26.26 o
  -4   4   6      103.72      117.02      2.34 o
  -2   4   6      260.02      199.34      4.52 o
   0   4   6     2517.73     2193.57     22.49 o
   2   4   6        5.14        0.47      2.24 o
   4   4   6       46.65       43.47      3.87 o
   6   4   6       58.22       29.24      4.22 o
   8   4   6      391.29      435.76     15.64 o
  10   4   6      766.19      691.10     17.04 o
  12   4   6      439.82      420.10     14.08 o
 -21   5   6       60.09       54.88     11.82 o
 -19   5   6        0.27       -7.88      8.74 o
 -17   5   6       53.17       42.70      6.62 o
 -15   5   6       56.66       53.69      2.78 o
 -13   5   6      447.79      465.35      6.50 o
 -11   5   6       12.67       16.13      1.98 o
  -9   5   6       54.46       52.42      2.33 o
  -7   5   6     1799.07     2032.15     16.84 o
  -5   5   6     7502.12     8186.95     73.37 o
  -3   5   6      865.59      896.34      9.98 o
  -1   5   6        9.64       12.43      2.04 o
   1   5   6     1005.16     1037.89     15.10 o
   3   5   6      158.11      152.21      5.78 o
   5   5   6      160.13      127.91      5.75 o
   7   5   6      265.42      257.99      7.73 o
   9   5   6        0.54       -1.24      3.26 o
  11   5   6      110.18      110.17      6.76 o
  13   5   6       45.62       47.29     11.13 o
 -22   6   6       19.79       14.69      7.68 o
 -20   6   6      139.88      156.13      9.00 o
 -18   6   6       33.50       30.69      4.79 o
 -16   6   6      621.85      636.65      8.78 o
 -14   6   6       12.78        8.76      2.04 o
 -12   6   6       27.08       28.82      2.53 o
 -10   6   6        1.16        5.86      1.59 o
  -8   6   6     2288.08     2331.70     19.16 o
  -6   6   6       57.48       69.28      2.96 o
  -4   6   6      161.77      132.82      3.98 o
  -2   6   6     3506.02     3668.50     28.53 o
   0   6   6      976.60      866.83      9.35 o
   2   6   6     1730.00     1553.40     16.94 o
   4   6   6     1930.83     1856.84     20.20 o
   6   6   6       61.36       50.57      3.66 o
   8   6   6      182.93      195.61      7.60 o
  10   6   6      396.81      356.49     12.19 o
  12   6   6       75.26       90.37      7.95 o
 -21   7   6       86.97       83.00     13.91 o
 -19   7   6       55.80       46.48      5.85 o
 -17   7   6        3.89        8.49      3.88 o
 -15   7   6       34.51       38.03      2.92 o
 -13   7   6     2785.27     2832.77     26.94 o
 -11   7   6     1425.24     1393.74     14.87 o
  -9   7   6       21.60       22.95      2.00 o
  -7   7   6      713.38      703.92      8.96 o
  -5   7   6      493.16      413.30      6.94 o
  -3   7   6     3817.60     3895.15     37.81 o
  -1   7   6        9.00       14.35      1.80 o
   1   7   6     1120.16     1181.15     14.18 o
   3   7   6       58.03       91.56      4.80 o
   5   7   6     1226.24     1208.98     18.61 o
   7   7   6      172.60      177.04     11.05 o
   9   7   6        1.19        2.78      9.74 o
  11   7   6       25.01       42.35      8.32 o
 -20   8   6       27.25       14.70      6.68 o
 -18   8   6       20.39       34.78      6.68 o
 -16   8   6      194.35      211.81      7.68 o
 -14   8   6      525.11      537.20      9.33 o
 -12   8   6      312.73      300.55      7.57 o
 -10   8   6      173.87      193.42      7.70 o
  -8   8   6     1610.29     1695.21     17.72 o
  -6   8   6      184.38      204.78      4.79 o
  -4   8   6      769.70      856.77     11.02 o
  -2   8   6      462.14      483.38      7.26 o
   0   8   6      227.94      227.76      7.06 o
   2   8   6        8.71        5.11      3.18 o
   4   8   6      233.25      247.70      7.11 o
   6   8   6      612.00      518.43     12.97 o
   8   8   6       82.71       92.43      8.69 o
  10   8   6      180.23      157.54     11.68 o
 -19   9   6        0.09       -2.78      9.74 o
 -17   9   6       32.48       22.25      9.74 o
 -15   9   6      172.69      187.66     12.67 o
 -13   9   6      696.67      712.60     18.82 o
 -11   9   6       44.65       50.54      4.88 o
  -9   9   6      101.46      135.56      6.13 o
  -7   9   6      380.57      411.68     10.58 o
  -5   9   6       87.10       92.70      5.42 o
  -3   9   6      870.85      886.85     16.23 o
  -1   9   6        0.06       -0.56      2.83 o
   1   9   6       62.08       74.86      5.31 o
   3   9   6      882.14      955.99     16.10 o
   5   9   6      918.75      858.15     29.31 o
   7   9   6        0.36       -4.91      5.73 o
   9   9   6        2.08        5.96      5.04 o
 -18  10   6       75.87       90.40     15.30 o
 -16  10   6        8.24       -2.78      9.74 o
 -14  10   6        9.08        7.60      5.18 o
 -12  10   6       11.04       15.00      5.30 o
 -10  10   6      935.13      988.06     19.01 o
  -8  10   6      203.31      243.77     11.56 o
  -6  10   6      345.87      337.47     15.62 o
  -4  10   6      497.37      522.00     15.27 o
  -2  10   6      152.76      136.14      9.47 o
   0  10   6      681.63      697.57     22.11 o
   2  10   6      227.23      262.83      9.85 o
   4  10   6       18.44       15.15      4.59 o
   6  10   6       28.77       17.55      5.89 o
   8  10   6      321.35      352.09     14.11 o
 -19  11   6        6.03       -6.95     11.13 o
 -17  11   6       45.10       86.23     13.91 o
 -15  11   6        0.87       -2.59      7.58 o
 -13  11   6      217.84      266.59     10.94 o
 -11  11   6       17.50       17.42      6.02 o
  -9  11   6       75.93       58.68      7.55 o
  -7  11   6       18.72       15.01      5.89 o
  -5  11   6       87.46      101.59      8.18 o
  -3  11   6     2008.67     1993.90     35.08 o
  -1  11   6      834.76      795.47     19.59 o
   1  11   6       43.29       37.51      6.32 o
   3  11   6      144.13      138.98      7.52 o
   5  11   6      386.46      409.22     17.36 o
   7  11   6      319.37      323.35     25.03 o
 -16  12   6       53.01       54.24     13.91 o
 -14  12   6        9.26       13.47      7.14 o
 -12  12   6        3.57        6.25      7.03 o
 -10  12   6        9.94       -0.45      8.42 o
  -8  12   6      273.33      238.68     11.99 o
  -6  12   6       45.99       33.12      6.73 o
  -4  12   6      156.49      132.45      9.20 o
  -2  12   6        8.92        8.87      8.65 o
   0  12   6       96.68      103.63      8.59 o
   2  12   6       71.41       65.57      7.95 o
   4  12   6        8.17        1.47      4.42 o
   6  12   6        5.69        3.44      5.47 o
 -15  13   6        2.90       -3.55      8.69 o
 -13  13   6      440.32      498.36     17.52 o
 -11  13   6       11.19        3.15      6.87 o
  -9  13   6        2.26       -1.71      6.48 o
  -7  13   6       31.50       33.37      7.76 o
  -5  13   6      805.53      805.75     29.62 o
  -3  13   6        1.20        0.20      6.07 o
  -1  13   6       35.26       49.46      8.01 o
   1  13   6        5.37        4.25      6.21 o
   3  13   6      272.07      279.77     16.44 o
   5  13   6      269.28      273.54     27.10 o
 -14  14   6       52.42       66.02     22.25 o
 -12  14   6        2.83       -4.80     10.68 o
 -10  14   6        0.10       -8.54     11.13 o
  -8  14   6       54.29       68.03     14.40 o
  -6  14   6        3.50        2.49      6.92 o
  -4  14   6       28.27       19.25      7.07 o
  -2  14   6        8.13        1.55      6.73 o
   0  14   6        0.00       -4.70      8.65 o
   2  14   6       24.62       17.58      7.55 o
   4  14   6       27.54       18.70     11.82 o
 -11  15   6      123.48      123.82     16.69 o
  -9  15   6        1.25       -8.55      9.69 o
  -7  15   6      190.86      215.80     17.70 o
  -5  15   6      342.60      285.97     19.16 o
  -3  15   6      127.59      139.39     14.75 o
  -1  15   6      118.21      104.99     14.23 o
   1  15   6      302.59      346.71     45.20 o
  -8  16   6       30.93       26.42     12.78 o
  -6  16   6        5.69      -10.49     15.99 o
  -4  16   6       35.69       56.20     34.77 o
 -23   1   7       33.26       36.16      7.87 o
 -21   1   7      357.51      396.04     16.20 o
 -19   1   7        1.92       -3.78      3.78 o
 -17   1   7       17.82       23.83      3.41 o
 -15   1   7     3724.56     3656.30     38.97 o
 -13   1   7      185.11      163.12      3.28 o
 -11   1   7       65.37       90.87      4.15 o
  -9   1   7     7973.84     8554.08     71.92 o
  -7   1   7     1973.06     2047.25     13.64 o
  -5   1   7        2.49        6.26      2.23 o
  -3   1   7      330.02      280.43      4.62 o
  -1   1   7     2256.77     2116.29     22.44 o
   1   1   7      530.60      477.24      7.94 o
   3   1   7     2939.23     2552.91     31.08 o
   5   1   7      142.69      153.44     11.84 o
   7   1   7     1971.62     1803.97     38.35 o
   9   1   7      572.60      550.44     18.69 o
  11   1   7      163.14      169.67     36.86 o
  13   1   7       68.14       50.07     11.13 o
 -24   2   7        1.83       -8.45     10.43 o
 -22   2   7       42.79       41.77      7.87 o
 -20   2   7        1.08       -5.41      5.58 o
 -18   2   7        3.13       -0.30      3.62 o
 -16   2   7       86.23       93.23      4.76 o
 -14   2   7       13.89       20.29      1.89 o
 -12   2   7       26.30       31.71      1.78 o
 -10   2   7     8564.75     8670.89     85.66 o
  -8   2   7      232.35      370.31      3.93 o
  -6   2   7       30.04       24.64      2.13 o
  -4   2   7      374.11      451.33      5.64 o
  -2   2   7     1683.43     1802.18     17.13 o
   0   2   7       73.74       59.89      3.08 o
   2   2   7      833.15      963.31     14.82 o
   4   2   7      121.61      158.95      6.59 o
   6   2   7      228.97      219.12     16.54 o
   8   2   7        2.94        9.58      4.34 o
  10   2   7      192.42      168.98     14.60 o
  12   2   7        2.36        7.37      4.68 o
 -23   3   7        2.19       -6.10      6.34 o
 -21   3   7      320.86      301.79     14.65 o
 -19   3   7      278.40      278.72      9.79 o
 -17   3   7      610.23      632.84     11.39 o
 -15   3   7      368.99      350.82      6.26 o
 -13   3   7      702.15      702.66     10.28 o
 -11   3   7      377.65      331.43      5.36 o
  -9   3   7     1117.04     1182.09     10.81 o
  -7   3   7       45.90       62.14      2.00 o
  -5   3   7     6622.12     6799.98     50.17 o
  -3   3   7     5832.61     6129.21     51.34 o
  -1   3   7     3232.21     3376.40     33.91 o
   1   3   7      154.21      147.64      5.23 o
   3   3   7       87.99       87.23      4.51 o
   5   3   7     2547.20     2422.66     35.07 o
   7   3   7      175.16      165.57     18.78 o
   9   3   7       57.33       44.28      6.68 o
  11   3   7       12.26       16.06      5.05 o
 -22   4   7       25.08       19.47      6.68 o
 -20   4   7        4.33       -0.52      4.50 o
 -18   4   7       41.85       49.92      5.02 o
 -16   4   7      249.42      290.09      7.23 o
 -14   4   7     2563.20     2658.70     23.06 o
 -12   4   7        0.13        5.69      1.87 o
 -10   4   7       20.05       15.43      4.89 o
  -8   4   7        6.72        1.35      1.51 o
  -6   4   7       35.53       23.96      1.48 o
  -4   4   7     2466.03     2567.42     20.53 o
  -2   4   7      834.91      897.98     12.05 o
   0   4   7     1377.19     1513.82     19.82 o
   2   4   7     1240.10     1343.79     18.80 o
   4   4   7     1414.88     1456.03     20.78 o
   6   4   7       63.85       69.47      5.30 o
   8   4   7      237.85      256.37     12.26 o
  10   4   7        4.71        9.91      4.50 o
  12   4   7       48.09       69.54     11.13 o
 -23   5   7       11.72        4.54      7.33 o
 -21   5   7       76.94       85.80      9.30 o
 -19   5   7       21.72       15.23      4.60 o
 -17   5   7        3.46       10.44      3.14 o
 -15   5   7       86.34       86.51      3.27 o
 -13   5   7     1799.06     1797.10     22.34 o
 -11   5   7     2323.40     2492.06     23.07 o
  -9   5   7     3198.12     3459.88     28.65 o
  -7   5   7     4231.07     4473.15     36.31 o
  -5   5   7     2904.04     3086.07     25.60 o
  -3   5   7     2568.94     2600.60     24.11 o
  -1   5   7     1340.28     1346.82     18.09 o
   1   5   7     1198.02     1156.22     16.86 o
   3   5   7     2292.23     2068.96     26.84 o
   5   5   7      108.43      111.65      5.66 o
   7   5   7      312.98      320.40     11.92 o
   9   5   7       44.10       37.51      4.66 o
  11   5   7       20.89       23.52      5.85 o
 -22   6   7        0.44       -6.34      6.34 o
 -20   6   7      221.98      242.28     11.18 o
 -18   6   7       36.04       50.95      6.42 o
 -16   6   7       78.85       52.26      6.01 o
 -14   6   7        3.67        3.34      2.33 o
 -12   6   7       37.99       45.56      2.86 o
 -10   6   7       41.36       42.32      2.90 o
  -8   6   7     3139.76     3387.70     26.94 o
  -6   6   7       16.61       12.79      2.24 o
  -4   6   7        0.22        0.74      1.87 o
  -2   6   7        0.63       -1.51      1.56 o
   0   6   7     3795.64     3744.43     38.73 o
   2   6   7       21.04       20.64      2.88 o
   4   6   7      109.85      105.19      4.18 o
   6   6   7      333.68      293.03      8.91 o
   8   6   7        8.32       12.97      6.45 o
  10   6   7      123.61      159.54     11.82 o
 -21   7   7        5.14        7.15      6.68 o
 -19   7   7        0.03        0.12      5.66 o
 -17   7   7      392.40      473.76     11.97 o
 -15   7   7      418.94      473.39      9.92 o
 -13   7   7     1095.73     1205.92     13.76 o
 -11   7   7      231.44      190.15      4.76 o
  -9   7   7      129.23      124.52      4.76 o
  -7   7   7        0.10        0.51      1.82 o
  -5   7   7       28.76       55.91      3.43 o
  -3   7   7      182.68      213.95      5.16 o
  -1   7   7        7.20        5.60      2.60 o
   1   7   7     1618.30     1540.99     19.63 o
   3   7   7      314.85      263.75      7.88 o
   5   7   7     1119.37     1152.54     18.72 o
   7   7   7      465.14      442.23     16.63 o
   9   7   7        1.21       -0.12      5.66 o
 -20   8   7       59.55       76.49     13.91 o
 -18   8   7        1.68       11.13      9.74 o
 -16   8   7      294.77      338.08     10.73 o
 -14   8   7       17.79       14.71      4.35 o
 -12   8   7      151.35      177.33      7.46 o
 -10   8   7      446.63      459.80     10.19 o
  -8   8   7        8.69        1.11      2.13 o
  -6   8   7      695.92      689.17      9.90 o
  -4   8   7      892.18      899.34     11.87 o
  -2   8   7      894.69      901.93     14.22 o
   0   8   7      189.66      161.44      5.62 o
   2   8   7      671.88      678.99     11.86 o
   4   8   7     1078.30     1007.59     15.48 o
   6   8   7       36.69       31.13      6.68 o
   8   8   7      143.14      152.65     10.68 o
 -21   9   7       70.18       86.23     16.69 o
 -19   9   7       20.29       19.47     11.13 o
 -17   9   7        8.93        6.95      9.74 o
 -15   9   7       47.87       47.31      9.84 o
 -13   9   7      139.66      142.97      7.88 o
 -11   9   7      115.64       99.89      5.86 o
  -9   9   7       24.25       26.00      4.51 o
  -7   9   7      324.06      359.52     10.17 o
  -5   9   7       85.40      113.14      6.47 o
  -3   9   7        2.18       17.93      4.48 o
  -1   9   7     2933.58     2821.45     34.13 o
   1   9   7       80.89       82.46      5.06 o
   3   9   7        5.17        7.80      3.84 o
   5   9   7       12.56       13.83      4.48 o
   7   9   7      220.93      262.28     11.83 o
   9   9   7       11.02        1.39      6.68 o
 -20  10   7       28.43       12.52     12.52 o
 -18  10   7      177.12      152.99     18.08 o
 -16  10   7       16.24       11.13     11.13 o
 -14  10   7      105.72      128.72      8.05 o
 -12  10   7      202.22      188.90      8.67 o
 -10  10   7      222.58      221.07      9.37 o
  -8  10   7      144.99      174.11     15.47 o
  -6  10   7      353.47      351.50     13.27 o
  -4  10   7     2932.02     2737.05     43.80 o
  -2  10   7     2084.46     2132.74     36.56 o
   0  10   7      156.41      138.68      7.18 o
   2  10   7      681.14      647.66     14.81 o
   4  10   7      211.25      215.20      9.19 o
   6  10   7       51.38       58.05      7.07 o
   8  10   7       68.30       71.42      8.38 o
 -19  11   7        0.61      -11.13     11.13 o
 -17  11   7       62.61       63.98     15.30 o
 -15  11   7        4.79       -4.17      9.74 o
 -13  11   7      435.68      450.95     17.26 o
 -11  11   7       20.25       15.61      7.54 o
  -9  11   7       14.45       25.61      6.55 o
  -7  11   7       22.28       16.17      6.32 o
  -5  11   7      463.37      480.08     15.12 o
  -3  11   7        1.14        7.79      5.72 o
  -1  11   7        3.55       -5.04      5.04 o
   1  11   7      163.52      165.90      8.02 o
   3  11   7        0.23       -0.02      4.32 o
   5  11   7       73.81       72.56      7.03 o
   7  11   7       85.10       87.22     11.38 o
 -18  12   7       11.62       -1.39     11.13 o
 -16  12   7      151.52      146.03     18.08 o
 -14  12   7      274.59      311.95     15.96 o
 -12  12   7       63.99       75.17      7.63 o
 -10  12   7      210.28      194.18     10.83 o
  -8  12   7      354.70      419.39     14.88 o
  -6  12   7      597.57      634.86     18.00 o
  -4  12   7       38.11       27.87      6.92 o
  -2  12   7      220.04      235.87     12.46 o
   0  12   7      316.48      389.89     19.45 o
   2  12   7      283.59      252.08     12.87 o
   4  12   7      190.93      220.75     11.35 o
 -15  13   7       45.51       30.60     12.52 o
 -13  13   7        0.88       -7.31      7.31 o
 -11  13   7      193.26      183.15     15.96 o
  -9  13   7       52.91       56.22      8.38 o
  -7  13   7      407.13      473.12     16.37 o
  -5  13   7       17.70       12.09      6.55 o
  -3  13   7      217.88      216.72     11.64 o
  -1  13   7       12.69       11.91      7.07 o
   1  13   7      326.92      321.60     14.52 o
   3  13   7        0.03       -0.08      6.21 o
   5  13   7        4.69       16.69     12.52 o
 -14  14   7       70.59       93.18     15.30 o
 -12  14   7       12.62        8.37      7.55 o
 -10  14   7       26.42       15.17      7.55 o
  -8  14   7       99.67      122.27     10.42 o
  -6  14   7      290.27      301.75     14.31 o
  -4  14   7      147.01      182.14     14.44 o
  -2  14   7       22.24       24.74     10.23 o
   0  14   7      131.92      144.41     10.62 o
   2  14   7       22.90        9.41      7.37 o
 -11  15   7       26.98        8.98     15.99 o
  -9  15   7      106.81       99.82     14.23 o
  -7  15   7       17.79       18.02     11.28 o
  -5  15   7      140.94      128.68     14.75 o
  -3  15   7       27.62       28.97     19.47 o
  -1  15   7       15.66       28.51     11.80 o
  -8  16   7       33.44       25.73     12.78 o
  -6  16   7        5.48      -11.28     11.28 o
  -4  16   7       12.09        4.17     16.69 o
 -24   0   8       22.75       25.03     12.52 o
 -22   0   8      167.80      151.60     15.30 o
 -20   0   8       93.96      100.87      9.69 o
 -18   0   8      178.22      229.78     15.99 o
 -16   0   8       11.04        6.03      4.01 o
 -14   0   8       67.34       54.85      8.05 o
 -12   0   8      305.57      300.63      9.34 o
 -10   0   8       68.86       73.55      4.82 o
  -8   0   8     3223.02     3349.41     35.74 o
  -6   0   8     9163.32     9647.11    120.45 o
  -4   0   8     1285.86     1306.21     27.15 o
  -2   0   8       93.94      118.08      5.51 o
   0   0   8      367.06      398.61     18.81 o
   2   0   8    10847.26    10745.30    143.59 o
   4   0   8       55.61       45.28      6.68 o
   6   0   8     2489.61     2287.84     65.37 o
   8   0   8        7.34        0.00      6.95 o
  10   0   8      702.14      691.22     31.99 o
 -23   1   8       14.47       21.23      7.33 o
 -21   1   8       36.20       26.18      5.85 o
 -19   1   8       21.83       11.67      4.08 o
 -17   1   8       99.06       90.52      4.90 o
 -15   1   8       44.91       61.39      3.75 o
 -13   1   8      435.60      477.63      9.54 o
 -11   1   8      313.51      238.31      5.65 o
  -9   1   8     6005.75     6416.41     66.76 o
  -7   1   8     2839.08     2642.35     24.91 o
  -5   1   8      233.09      215.47      4.49 o
  -3   1   8      477.22      551.54      8.27 o
  -1   1   8      378.55      370.62      7.67 o
   1   1   8       35.69       46.63      3.32 o
   3   1   8      198.51      197.10      7.55 o
   5   1   8       60.82       79.62      9.04 o
   7   1   8       35.28       22.04      5.56 o
   9   1   8        1.37       -1.39      4.34 o
  11   1   8        7.01       10.16      6.34 o
 -24   2   8        1.55       -0.60      6.68 o
 -22   2   8       62.29       55.91      8.34 o
 -20   2   8       15.32       21.86      4.79 o
 -18   2   8       59.59       79.60      5.72 o
 -16   2   8     1792.86     1776.65     22.15 o
 -14   2   8     1316.01     1343.44     17.21 o
 -12   2   8     1543.38     1598.65     16.87 o
 -10   2   8      170.68      118.56      4.34 o
  -8   2   8     4548.46     4776.94     37.86 o
  -6   2   8     2259.18     2281.98     21.68 o
  -4   2   8       82.40      130.49      3.45 o
  -2   2   8     1863.27     2010.15     21.64 o
   0   2   8      262.08      244.38      5.96 o
   2   2   8     3756.05     3478.25     40.53 o
   4   2   8      237.29      228.52      8.13 o
   6   2   8      393.99      372.31     14.23 o
   8   2   8       12.92        7.65      4.92 o
  10   2   8      442.24      479.57     18.69 o
 -23   3   8        1.56       -6.34      6.34 o
 -21   3   8       87.18       81.91      7.47 o
 -19   3   8      277.16      275.68      9.66 o
 -17   3   8       70.12       57.18      4.23 o
 -15   3   8      598.41      637.24     10.90 o
 -13   3   8      540.31      521.11      7.13 o
 -11   3   8      732.43      724.71      8.64 o
  -9   3   8     1199.92     1352.31     12.62 o
  -7   3   8      114.79      140.10      2.98 o
  -5   3   8      723.18      752.76      8.49 o
  -3   3   8      306.03      401.35      6.70 o
  -1   3   8      233.23      299.20      6.34 o
   1   3   8      911.36      932.20     14.65 o
   3   3   8      167.15      165.93      6.38 o
   5   3   8       59.34       48.23      5.90 o
   7   3   8      393.83      371.58     14.65 o
   9   3   8        0.06        0.15      4.34 o
  11   3   8        0.38        4.17      8.34 o
 -24   4   8        1.60       -7.33      7.33 o
 -22   4   8      208.12      220.83     13.25 o
 -20   4   8       80.89       77.62      9.12 o
 -18   4   8      678.76      689.56     19.47 o
 -16   4   8      156.13      165.84      5.82 o
 -14   4   8      320.99      307.17      7.19 o
 -12   4   8      549.49      606.04      8.08 o
 -10   4   8        7.25        6.13      1.91 o
  -8   4   8      113.47      127.13      3.06 o
  -6   4   8      525.70      490.98      5.96 o
  -4   4   8     2465.28     2322.84     23.10 o
  -2   4   8      199.29      199.40      5.96 o
   0   4   8     1810.68     1692.08     22.23 o
   2   4   8      452.99      386.26     10.05 o
   4   4   8      435.05      455.51     10.24 o
   6   4   8        9.65        2.78      3.93 o
   8   4   8        7.85       11.82      4.92 o
  10   4   8       54.57       62.59      6.66 o
 -23   5   8        1.30        0.64      6.34 o
 -21   5   8      133.86      140.72     10.88 o
 -19   5   8        2.54        0.78      3.88 o
 -17   5   8      149.75      163.58      5.82 o
 -15   5   8       27.38       23.08      3.14 o
 -13   5   8      148.88      151.01      5.11 o
 -11   5   8       55.60       48.28      2.84 o
  -9   5   8     2303.50     2556.23     23.28 o
  -7   5   8       61.07       55.91      2.87 o
  -5   5   8       95.93      109.91      3.55 o
  -3   5   8     3560.27     3734.38     41.96 o
  -1   5   8      756.05      722.58     12.48 o
   1   5   8       17.16       14.27      3.23 o
   3   5   8       20.23       13.81      4.04 o
   5   5   8        3.07       14.60      4.92 o
   7   5   8      262.34      262.95     10.09 o
   9   5   8       78.76      100.84      7.37 o
 -22   6   8      130.49      163.79     11.68 o
 -20   6   8      120.36       80.48      8.69 o
 -18   6   8       37.73       47.16      5.30 o
 -16   6   8       24.29       22.26      3.31 o
 -14   6   8       15.56       11.80      2.62 o
 -12   6   8      307.63      355.80      8.58 o
 -10   6   8      228.61      255.76      5.06 o
  -8   6   8      302.97      303.75      6.87 o
  -6   6   8     1248.18     1249.71     15.97 o
  -4   6   8      626.32      583.27      9.37 o
  -2   6   8        9.85        7.58      2.60 o
   0   6   8      147.16      129.34      5.56 o
   2   6   8     2044.23     1901.72     25.52 o
   4   6   8       92.89      116.91      5.78 o
   6   6   8      438.71      415.16     16.20 o
   8   6   8       40.08       41.54      7.33 o
 -21   7   8        3.33        4.81      6.34 o
 -19   7   8      224.16      223.36     20.86 o
 -17   7   8      770.45      781.70     18.27 o
 -15   7   8       97.53       79.97      5.76 o
 -13   7   8        5.47       -2.48      3.24 o
 -11   7   8      276.99      253.93      7.09 o
  -9   7   8      486.69      486.77      9.23 o
  -7   7   8     1767.64     1760.49     20.99 o
  -5   7   8      406.44      395.09      8.07 o
  -3   7   8     1256.92     1193.32     15.74 o
  -1   7   8      213.62      242.66      6.82 o
   1   7   8      827.09      838.14     14.48 o
   3   7   8        2.48        2.03      3.23 o
   5   7   8      234.05      255.77     10.83 o
   7   7   8      115.16      110.85      9.69 o
   9   7   8      171.23      193.74     25.03 o
 -22   8   8       17.15        6.95     12.52 o
 -20   8   8        0.06       -4.17      9.74 o
 -18   8   8      118.27      130.73     15.30 o
 -16   8   8      606.48      664.90     15.23 o
 -14   8   8      191.02      222.14      8.12 o
 -12   8   8       37.12       45.96      4.18 o
 -10   8   8       64.50       57.49      4.31 o
  -8   8   8      304.25      337.67      9.90 o
  -6   8   8     1056.46     1197.09     19.79 o
  -4   8   8      121.22      123.91      4.80 o
  -2   8   8      899.42      881.14     13.34 o
   0   8   8      530.33      566.57     10.54 o
   2   8   8      633.20      563.91     10.86 o
   4   8   8       19.84       19.76      5.31 o
   6   8   8      434.09      413.20     16.63 o
   8   8   8       13.58        6.26      5.66 o
 -21   9   8       51.37       58.41     13.91 o
 -19   9   8       45.07       55.63     13.91 o
 -17   9   8      166.35      172.46     18.08 o
 -15   9   8        5.19        4.87      9.04 o
 -13   9   8      137.73      170.14      8.36 o
 -11   9   8     2086.80     2106.31     31.17 o
  -9   9   8       38.20       48.62      6.42 o
  -7   9   8        0.03       -4.22      4.22 o
  -5   9   8       11.38        8.40      4.32 o
  -3   9   8     1520.56     1512.36     50.57 o
  -1   9   8       10.69        9.15      3.61 o
   1   9   8      504.24      475.39     16.46 o
   3   9   8        0.92        3.02      3.91 o
   5   9   8       29.92       21.05      5.04 o
   7   9   8      414.22      465.08     16.34 o
 -20  10   8        8.88        1.39     11.13 o
 -18  10   8        0.45       -9.74      9.74 o
 -16  10   8       57.32       43.11     12.52 o
 -14  10   8      384.01      397.23     31.29 o
 -12  10   8        0.55        3.54      5.50 o
 -10  10   8      318.20      355.11     13.37 o
  -8  10   8       89.90       67.67      7.47 o
  -6  10   8      487.12      473.02     14.62 o
  -4  10   8        4.57        4.66      5.85 o
  -2  10   8        8.05        1.02      5.31 o
   0  10   8       74.26       65.60      6.06 o
   2  10   8      111.32      123.05      7.31 o
   4  10   8      196.42      199.77      9.08 o
   6  10   8       11.86       12.39      6.21 o
 -19  11   8       12.68        1.39     12.52 o
 -17  11   8       17.86       18.08     11.13 o
 -15  11   8        1.44       -9.74      9.74 o
 -13  11   8      115.76      137.96      9.23 o
 -11  11   8      206.11      199.66     11.98 o
  -9  11   8        0.94       -2.50      6.32 o
  -7  11   8       23.72       11.51      6.12 o
  -5  11   8       49.81       37.68      6.55 o
  -3  11   8      936.48      888.69     21.59 o
  -1  11   8        2.70        7.20      6.17 o
   1  11   8      191.64      187.35      8.91 o
   3  11   8      104.19      102.64      7.31 o
   5  11   8      335.23      347.24     12.56 o
 -18  12   8        1.48       -4.17     12.52 o
 -16  12   8      120.13      107.09     16.69 o
 -14  12   8       50.97       43.11     13.91 o
 -12  12   8       55.05       40.57      7.95 o
 -10  12   8       78.00       61.94      8.13 o
  -8  12   8      210.79      189.70     10.95 o
  -6  12   8       18.45        9.24      6.73 o
  -4  12   8       45.15       56.05     12.88 o
  -2  12   8       22.61       21.24      6.73 o
   0  12   8       28.70       30.79      7.14 o
   2  12   8       12.71        9.85      5.21 o
   4  12   8       11.42       21.00      6.06 o
 -15  13   8       35.06       22.25     13.91 o
 -13  13   8       43.37       25.63     10.01 o
 -11  13   8      118.98      103.91     18.59 o
  -9  13   8      145.28      167.73     12.98 o
  -7  13   8        0.01       11.73      7.07 o
  -5  13   8       15.50       -0.48      6.73 o
  -3  13   8       94.04      109.88     15.08 o
  -1  13   8      422.41      462.98     22.26 o
   1  13   8       34.53       43.64      8.18 o
   3  13   8       91.65       96.31     11.68 o
 -14  14   8        4.78        9.74     12.52 o
 -12  14   8        0.02        1.21      7.66 o
 -10  14   8      101.55      113.95     16.70 o
  -8  14   8       29.14       21.07      7.76 o
  -6  14   8       45.10       51.12      8.44 o
  -4  14   8       92.07      105.82      9.81 o
  -2  14   8       13.23        2.78      7.14 o
   0  14   8      101.06      121.79     10.83 o
   2  14   8       41.49       31.99     12.52 o
 -11  15   8       47.39       56.34     15.99 o
  -9  15   8      187.80      200.91     17.19 o
  -7  15   8       49.08       52.37     11.69 o
  -5  15   8       12.53       13.93      7.92 o
  -3  15   8      421.75      487.74     23.05 o
  -1  15   8      114.37      146.03     16.69 o
 -23   1   9       18.90        9.04      6.88 o
 -21   1   9       37.98       39.34      5.72 o
 -19   1   9     1416.05     1423.32     23.86 o
 -17   1   9      570.58      581.51     11.02 o
 -15   1   9      158.04      139.99      5.08 o
 -13   1   9        4.44        8.57      2.71 o
 -11   1   9     3855.51     3836.67     39.69 o
  -9   1   9      145.08      123.51      3.03 o
  -7   1   9     1244.20     1221.58     14.02 o
  -5   1   9       51.08       74.52      3.02 o
  -3   1   9      132.57       98.20      4.04 o
  -1   1   9      901.91      752.67     12.37 o
   1   1   9     2249.79     2254.91     25.57 o
   3   1   9      121.29       96.23      6.02 o
   5   1   9      177.67      172.08     10.29 o
   7   1   9      762.83      706.88     22.11 o
   9   1   9      672.07      677.75     44.51 o
 -24   2   9       27.57       24.34      7.87 o
 -22   2   9        7.93        8.67      6.34 o
 -20   2   9       10.85       11.59      6.22 o
 -18   2   9        0.58        5.10      3.96 o
 -16   2   9        5.90       -2.19      2.85 o
 -14   2   9        0.01       -1.74      2.42 o
 -12   2   9      894.36      905.73     12.78 o
 -10   2   9      838.63      925.02      7.82 o
  -8   2   9      422.81      498.64      6.58 o
  -6   2   9       26.04       25.26      2.31 o
  -4   2   9        0.56        0.96      1.63 o
  -2   2   9        2.99        5.47      1.89 o
   0   2   9       99.84       90.62      4.49 o
   2   2   9      159.99      129.33      5.66 o
   4   2   9       52.52       67.46      6.88 o
   6   2   9      588.52      563.28     19.47 o
   8   2   9       73.82       68.97      9.04 o
 -23   3   9       41.99       39.90      8.32 o
 -21   3   9        7.44        1.25      5.05 o
 -19   3   9        0.59       -3.35      3.78 o
 -17   3   9       32.04       36.19      3.93 o
 -15   3   9      168.87      176.27      6.11 o
 -13   3   9      218.76      207.76      6.04 o
 -11   3   9     2270.27     2288.96     21.04 o
  -9   3   9      933.77     1074.48     10.65 o
  -7   3   9     1561.40     1680.65     15.81 o
  -5   3   9        4.94        3.20      1.80 o
  -3   3   9      287.14      277.25      6.01 o
  -1   3   9     1071.90     1022.37     13.67 o
   1   3   9     5008.55     4551.96     51.88 o
   3   3   9      125.35      138.22      6.15 o
   5   3   9        8.42        5.25      4.34 o
   7   3   9        7.44        9.61      5.34 o
   9   3   9      863.83      905.28     29.21 o
 -24   4   9        7.36        2.78      7.33 o
 -22   4   9       36.36       47.64      9.92 o
 -20   4   9       25.04       23.98      4.93 o
 -18   4   9       90.45       66.78      5.30 o
 -16   4   9       92.73      110.61      4.83 o
 -14   4   9        2.10       -2.70      2.70 o
 -12   4   9        0.05        2.89      3.03 o
 -10   4   9      541.98      586.11      7.76 o
  -8   4   9      131.24      140.68      3.97 o
  -6   4   9      582.78      595.20      7.30 o
  -4   4   9       57.89       73.68      3.57 o
  -2   4   9      581.81      579.97     10.80 o
   0   4   9     1539.34     1444.69     20.49 o
   2   4   9      371.44      378.85      9.34 o
   4   4   9      240.01      213.60      9.34 o
   6   4   9      161.08      168.24     10.82 o
   8   4   9       10.30        9.04      5.90 o
  10   4   9        2.49        2.78      8.34 o
 -23   5   9        7.53       10.29      7.33 o
 -21   5   9       67.54       84.45      7.95 o
 -19   5   9      323.56      351.49     10.81 o
 -17   5   9        0.94       -2.66      2.66 o
 -15   5   9      222.84      262.09      7.88 o
 -13   5   9      946.24      949.58     13.34 o
 -11   5   9     1183.80     1245.92     13.45 o
  -9   5   9      568.66      552.35      8.90 o
  -7   5   9      506.06      513.76      7.40 o
  -5   5   9     1912.46     1902.44     19.46 o
  -3   5   9     3070.49     2949.38     34.88 o
  -1   5   9     1179.48     1080.07     16.56 o
   1   5   9        0.70       -2.57      2.57 o
   3   5   9       10.30        8.41      3.78 o
   5   5   9        4.28       14.92      5.34 o
   7   5   9      168.96      144.24     10.29 o
 -22   6   9      156.58      174.70     12.67 o
 -20   6   9       28.41       45.35      7.68 o
 -18   6   9       70.08       67.65      6.73 o
 -16   6   9      230.26      231.97      7.51 o
 -14   6   9       92.53       83.89      4.72 o
 -12   6   9      661.62      646.38     11.02 o
 -10   6   9      116.33      109.43      4.87 o
  -8   6   9      116.92      108.45      5.08 o
  -6   6   9      374.75      351.80      7.22 o
  -4   6   9     3782.64     3610.07     37.49 o
  -2   6   9       69.95       55.70      4.15 o
   0   6   9      795.46      708.30     12.99 o
   2   6   9       48.79       44.48      4.30 o
   4   6   9      120.82      121.35      7.73 o
   6   6   9        6.47        7.21      5.34 o
   8   6   9       85.38      102.92     10.29 o
 -23   7   9       17.08       16.69     13.91 o
 -21   7   9        7.36        2.78     11.13 o
 -19   7   9      224.53      262.86     20.86 o
 -17   7   9      100.03      101.80      8.38 o
 -15   7   9       65.09       56.99      6.43 o
 -13   7   9        4.86       -0.53      3.67 o
 -11   7   9      238.31      256.37      7.52 o
  -9   7   9      383.60      376.90      9.30 o
  -7   7   9      173.56      163.79      7.06 o
  -5   7   9      981.42      978.20     13.95 o
  -3   7   9      645.34      636.67     10.83 o
  -1   7   9      192.41      194.81      6.39 o
   1   7   9     2435.56     2288.88     30.10 o
   3   7   9       24.66       11.11      4.22 o
   5   7   9        2.92        0.00      4.92 o
   7   7   9      238.08      194.05     12.67 o
 -22   8   9       18.32       29.21     12.52 o
 -20   8   9       31.59       38.94     13.91 o
 -18   8   9      194.72      208.62     19.47 o
 -16   8   9      381.80      436.79     12.49 o
 -14   8   9      364.64      378.13     11.39 o
 -12   8   9      178.16      148.28      5.94 o
 -10   8   9       55.53       69.42      4.98 o
  -8   8   9        8.92        7.55      3.87 o
  -6   8   9     1645.34     1569.13     21.99 o
  -4   8   9       12.90        9.68      3.73 o
  -2   8   9      121.01      130.89      5.40 o
   0   8   9      401.51      353.89      8.81 o
   2   8   9      649.05      640.11     13.24 o
   4   8   9      497.93      550.17     15.93 o
   6   8   9      489.66      479.88     29.21 o
 -21   9   9       22.74       22.25     12.52 o
 -19   9   9       21.65       27.82     11.13 o
 -17   9   9       22.43       20.86     11.13 o
 -15   9   9        0.34        2.50      7.33 o
 -13   9   9      175.43      177.18     12.26 o
 -11   9   9      403.25      419.62     24.49 o
  -9   9   9        4.69       -3.61      3.61 o
  -7   9   9      478.51      415.40     13.32 o
  -5   9   9        0.38        4.17      3.28 o
  -3   9   9      397.45      387.23      9.99 o
  -1   9   9      104.81       87.27      6.06 o
   1   9   9       44.12       41.67      5.09 o
   3   9   9       24.12       43.22      5.64 o
   5   9   9       26.00       32.26      6.48 o
 -20  10   9        2.45       -6.95     11.13 o
 -18  10   9        0.47       -8.34      8.34 o
 -16  10   9       26.51       19.47     11.13 o
 -14  10   9      223.99      273.16     16.69 o
 -12  10   9       50.69       55.84      6.58 o
 -10  10   9       36.73       32.47     12.90 o
  -8  10   9      139.09      105.15      8.03 o
  -6  10   9      332.35      376.52     13.60 o
  -4  10   9     1143.04     1169.17     24.87 o
  -2  10   9       32.12       33.66      6.62 o
   0  10   9       70.07       73.79      6.42 o
   2  10   9       57.07       69.32      6.35 o
   4  10   9      144.66      142.65      9.03 o
 -19  11   9       44.45       27.82     13.91 o
 -17  11   9       35.84       26.42     13.91 o
 -15  11   9       53.79       66.76     13.91 o
 -13  11   9       74.89       71.27      9.69 o
 -11  11   9        6.40        1.67      6.32 o
  -9  11   9      130.71      123.35      9.00 o
  -7  11   9       60.03       51.26      7.47 o
  -5  11   9        1.44        0.42      5.85 o
  -3  11   9      251.79      270.82     12.46 o
  -1  11   9       34.66       44.51      5.82 o
   1  11   9       21.74       28.10      5.76 o
   3  11   9       14.35        9.81      5.40 o
 -18  12   9       71.25       70.93     15.30 o
 -16  12   9      244.81      292.07     23.64 o
 -14  12   9       49.24       40.33     13.91 o
 -12  12   9      153.28      152.33     12.67 o
 -10  12   9       84.14       95.74      9.08 o
  -8  12   9      179.47      169.32     14.01 o
  -6  12   9        8.12       12.79      6.73 o
  -4  12   9      152.17      193.16     10.62 o
  -2  12   9      140.30      160.05     10.38 o
   0  12   9        7.38       -5.85      5.85 o
   2  12   9        2.40        5.56      4.81 o
   4  12   9      192.32      239.22     22.25 o
 -15  13   9       13.94       11.13     12.52 o
 -13  13   9        0.07       -9.74      9.74 o
 -11  13   9       70.33       58.97      8.76 o
  -9  13   9       24.11       15.54      8.58 o
  -7  13   9       74.02       70.22     11.31 o
  -5  13   9        6.99       -8.16      9.13 o
  -3  13   9       71.08       59.00      8.38 o
  -1  13   9       10.35        6.15      8.99 o
   1  13   9        3.88       -1.69      8.59 o
 -14  14   9        4.94       19.47     12.52 o
 -12  14   9       13.81       13.91     12.52 o
 -10  14   9      111.87      113.54     11.26 o
  -8  14   9        2.19        4.06      7.55 o
  -6  14   9      209.53      216.36     16.53 o
  -4  14   9      240.19      265.79     13.85 o
  -2  14   9       65.64       66.11      9.20 o
   0  14   9       22.84       19.47     12.52 o
 -11  15   9       10.36       12.52     12.52 o
  -9  15   9        1.56       -5.72      8.23 o
  -7  15   9        3.21        2.83     12.12 o
  -5  15   9       21.95       30.14      8.76 o
  -3  15   9       20.03       33.38     12.52 o
 -24   0  10       24.10       25.03     11.13 o
 -22   0  10        3.31        1.39      8.34 o
 -20   0  10      239.53      256.04     22.25 o
 -18   0  10      308.57      273.24     13.25 o
 -16   0  10       59.88       49.50      5.62 o
 -14   0  10      108.44      108.96      6.66 o
 -12   0  10     2812.93     3078.41     48.37 o
 -10   0  10      129.79      110.12      6.42 o
  -8   0  10        4.84       14.24      2.42 o
  -6   0  10      457.89      402.45     14.60 o
  -4   0  10       84.88       76.48      5.04 o
  -2   0  10     4218.43     4147.41     69.33 o
   0   0  10      158.59      206.31      8.94 o
   2   0  10      676.13      620.29     26.42 o
   4   0  10        8.38        2.78      6.95 o
   6   0  10      717.78      724.60     31.99 o
   8   0  10      367.37      365.78     23.64 o
 -25   1  10        0.33       -9.18     12.52 o
 -23   1  10        0.85        0.21      6.34 o
 -21   1  10       40.86       27.26      5.50 o
 -19   1  10        2.87       -3.01      4.08 o
 -17   1  10        0.93       -2.71      2.71 o
 -15   1  10      128.21      108.68      5.00 o
 -13   1  10       76.76       69.34      3.93 o
 -11   1  10      322.00      352.49      7.65 o
  -9   1  10       66.89       56.27      2.25 o
  -7   1  10     3172.33     3205.31     32.26 o
  -5   1  10      161.35      131.59      4.09 o
  -3   1  10      958.98     1000.94     13.42 o
  -1   1  10        4.76        4.62      3.21 o
   1   1  10       11.99        4.28      2.79 o
   3   1  10       34.41       26.60      5.56 o
   5   1  10       72.65       61.66     13.21 o
   7   1  10       10.87       15.30      5.90 o
 -24   2  10       25.24       27.82     11.82 o
 -22   2  10       29.02       44.25      6.93 o
 -20   2  10      576.23      550.26     13.96 o
 -18   2  10       63.93       71.01      5.64 o
 -16   2  10       66.65       64.93      4.66 o
 -14   2  10        1.72       13.21      3.00 o
 -12   2  10     3943.70     3924.28     41.19 o
 -10   2  10       92.65      110.98      4.70 o
  -8   2  10      346.27      334.12      5.97 o
  -6   2  10       18.99       12.85      2.26 o
  -4   2  10      694.27      630.28      9.75 o
  -2   2  10      567.95      524.18      9.21 o
   0   2  10      192.77      210.49      7.02 o
   2   2  10      123.77      106.72      6.66 o
   4   2  10      706.13      634.89     19.67 o
   6   2  10      640.47      638.52     20.65 o
   8   2  10      132.12      123.53     20.86 o
 -23   3  10        3.60       -7.65      7.65 o
 -21   3  10       80.30       72.21      7.14 o
 -19   3  10        0.07       -3.62      3.62 o
 -17   3  10      328.24      351.34      8.34 o
 -15   3  10      385.51      303.40      7.70 o
 -13   3  10       17.02       32.46      3.57 o
 -11   3  10       34.50       37.74      3.43 o
  -9   3  10      109.76      103.05      3.77 o
  -7   3  10      621.59      680.38      9.71 o
  -5   3  10      572.87      652.47     11.61 o
  -3   3  10      137.20      151.27      5.19 o
  -1   3  10       65.89       52.93      4.35 o
   1   3  10      143.77      117.33      5.67 o
   3   3  10      129.99      103.65      6.85 o
   5   3  10       20.35       21.09      6.95 o
   7   3  10      125.11      127.67     10.29 o
 -24   4  10       65.19       60.32      9.83 o
 -22   4  10      102.38      105.37      9.10 o
 -20   4  10       85.87       84.78      6.47 o
 -18   4  10       19.24       14.04      4.08 o
 -16   4  10       39.01       42.03      3.82 o
 -14   4  10      148.71      147.93      5.82 o
 -12   4  10     1590.21     1672.85     20.22 o
 -10   4  10      615.57      585.91      9.25 o
  -8   4  10     1208.78     1249.82     13.78 o
  -6   4  10       40.76       37.55      2.70 o
  -4   4  10     5254.26     5014.86     49.46 o
  -2   4  10     1021.18      927.26     14.96 o
   0   4  10       99.81      134.93      5.93 o
   2   4  10      823.23      732.58     17.08 o
   4   4  10      439.49      435.10     16.20 o
   6   4  10      140.76      113.21     10.43 o
 -23   5  10        1.97       -5.66      7.33 o
 -21   5  10        2.03       -2.78      9.04 o
 -19   5  10        0.01       -2.78      4.82 o
 -17   5  10       80.26       87.17      5.92 o
 -15   5  10       12.05       10.60      3.14 o
 -13   5  10      209.90      263.75      6.78 o
 -11   5  10        6.48        2.74      2.67 o
  -9   5  10       60.74       60.43      4.30 o
  -7   5  10      725.88      767.23     11.27 o
  -5   5  10      153.95      139.32      4.95 o
  -3   5  10      697.08      696.63     12.39 o
  -1   5  10      502.80      515.60     10.82 o
   1   5  10      342.39      367.22     10.29 o
   3   5  10      212.99      238.45     10.02 o
   5   5  10       35.08       61.48      7.87 o
   7   5  10       13.16       12.52      6.34 o
 -22   6  10       16.11       18.08     11.13 o
 -20   6  10       82.94       82.06     13.91 o
 -18   6  10        0.48       -5.90      5.90 o
 -16   6  10       70.73       71.39      6.01 o
 -14   6  10       69.47       67.20      5.50 o
 -12   6  10      803.61      796.91     17.67 o
 -10   6  10      566.98      562.21     11.04 o
  -8   6  10        3.25       10.14      3.84 o
  -6   6  10      318.31      302.76      7.22 o
  -4   6  10      181.82      160.95      5.91 o
  -2   6  10     1810.89     1710.33     23.36 o
   0   6  10      121.73      118.28      7.10 o
   2   6  10        5.60        2.82      4.25 o
   4   6  10       62.75       64.66      7.70 o
   6   6  10      226.62      223.26     13.25 o
 -23   7  10       33.26       11.13     12.52 o
 -21   7  10        1.58        0.00     11.13 o
 -19   7  10        4.41        8.34     11.13 o
 -17   7  10      104.22      117.67      8.76 o
 -15   7  10       21.60        8.54      4.32 o
 -13   7  10        8.51       16.05      4.48 o
 -11   7  10       39.75       33.51      4.30 o
  -9   7  10       95.57      104.52      5.60 o
  -7   7  10     1536.38     1461.66     20.72 o
  -5   7  10      116.66      133.13      6.07 o
  -3   7  10      687.95      721.81     12.05 o
  -1   7  10       91.65       87.04      4.83 o
   1   7  10      284.54      303.81     10.01 o
   3   7  10       77.79       72.19      6.93 o
   5   7  10      105.77      127.90     10.29 o
 -22   8  10        7.30       -2.78     12.52 o
 -20   8  10      144.11      157.16     18.08 o
 -18   8  10        5.78        8.34     11.13 o
 -16   8  10        0.04       -4.22      4.22 o
 -14   8  10       93.13      109.25      6.85 o
 -12   8  10      337.77      364.35     10.91 o
 -10   8  10       85.20       53.68      4.79 o
  -8   8  10      398.55      422.63     10.19 o
  -6   8  10       11.21        8.19      3.44 o
  -4   8  10      349.03      385.33      8.70 o
  -2   8  10       24.98       24.51      3.60 o
   0   8  10      165.52      175.33      7.13 o
   2   8  10       62.22       67.53      5.92 o
   4   8  10      107.21      123.50      8.59 o
 -21   9  10        2.42       -8.34     11.13 o
 -19   9  10       16.58       16.69     11.13 o
 -17   9  10      118.21      125.17     16.69 o
 -15   9  10      554.18      570.01     21.57 o
 -13   9  10       12.14        6.26      7.87 o
 -11   9  10      192.44      190.98     12.02 o
  -9   9  10        1.46       -1.34      4.22 o
  -7   9  10     1004.62     1040.31     22.08 o
  -5   9  10       76.82       66.73      5.88 o
  -3   9  10        3.60        2.71      3.95 o
  -1   9  10      107.72       97.93      6.51 o
   1   9  10       76.00       61.88      5.92 o
   3   9  10      463.40      507.84     14.28 o
   5   9  10        1.03       -1.39      9.74 o
 -20  10  10        0.50        2.78     11.13 o
 -18  10  10        3.57        4.17     11.13 o
 -16  10  10       47.76       27.82     11.13 o
 -14  10  10        0.15       -6.88      6.88 o
 -12  10  10       24.95       30.60     11.13 o
 -10  10  10       22.38       17.33      9.00 o
  -8  10  10        2.14        1.77      6.12 o
  -6  10  10       37.78       49.88      7.82 o
  -4  10  10      156.07      144.15     11.59 o
  -2  10  10       27.07       35.02      6.62 o
   0  10  10      234.50      211.08      9.46 o
   2  10  10        0.36       -3.97      4.56 o
   4  10  10       34.12       23.61      7.22 o
 -19  11  10        0.79        2.78     12.52 o
 -17  11  10      154.51      204.45     20.86 o
 -15  11  10       89.15       80.67     15.30 o
 -13  11  10        0.31        8.34     11.13 o
 -11  11  10       31.60       25.03      8.69 o
  -9  11  10      127.92      135.61      9.57 o
  -7  11  10      640.98      673.85     18.66 o
  -5  11  10        0.04       -2.23      6.43 o
  -3  11  10       43.37       37.45      6.93 o
  -1  11  10      194.48      199.55     16.86 o
   1  11  10      559.09      605.30     16.35 o
   3  11  10      330.34      363.00     26.42 o
 -18  12  10        0.07        0.00     12.52 o
 -16  12  10        9.76       31.99     13.91 o
 -14  12  10       31.10       23.64     12.52 o
 -12  12  10        4.01        4.17     11.13 o
 -10  12  10        4.09       -0.59      6.66 o
  -8  12  10        0.01       -1.51      6.55 o
  -6  12  10        3.83        6.23      6.32 o
  -4  12  10      196.12      186.21     11.43 o
  -2  12  10       13.06       16.94      7.14 o
   0  12  10       22.69       40.40      6.16 o
   2  12  10       30.77       31.99     12.52 o
 -15  13  10        1.10        2.78     12.52 o
 -13  13  10        4.60       18.08     12.52 o
 -11  13  10        6.01        4.17     11.13 o
  -9  13  10      140.33      135.24     10.57 o
  -7  13  10      246.64      266.08     15.51 o
  -5  13  10      132.38      158.83     13.05 o
  -3  13  10       17.83       22.63      9.09 o
  -1  13  10        4.35        4.28      9.20 o
 -14  14  10        0.19      -12.52     12.52 o
 -12  14  10       33.44       34.77     13.91 o
 -10  14  10       34.67       35.15     10.29 o
  -8  14  10       16.49       26.08     10.08 o
  -6  14  10       15.95       15.35      7.73 o
  -4  14  10       82.04      108.78     20.91 o
  -2  14  10        0.01        6.95     11.13 o
  -9  15  10        8.88       -6.36      7.95 o
  -7  15  10      209.80      247.77     19.06 o
 -25   1  11       46.62       45.86      9.74 o
 -23   1  11       40.57       40.05      8.32 o
 -21   1  11      120.74      116.87      7.60 o
 -19   1  11       59.61       69.65      6.01 o
 -17   1  11       77.93       96.98      5.05 o
 -15   1  11      160.64      192.59      6.42 o
 -13   1  11      766.87      738.78     12.02 o
 -11   1  11       67.57       55.38      4.01 o
  -9   1  11      522.70      521.88      7.93 o
  -7   1  11      467.25      437.04      7.66 o
  -5   1  11     2158.67     2103.81     23.55 o
  -3   1  11     1401.03     1453.77     18.21 o
  -1   1  11     2269.87     2020.94     27.57 o
   1   1  11        6.76        6.61      3.56 o
   3   1  11     1663.02     1541.08     34.90 o
   5   1  11      245.77      195.10     12.26 o
   7   1  11        0.28       -4.92      4.92 o
 -24   2  11        2.65       -5.93      7.33 o
 -22   2  11        5.66       -2.02      6.38 o
 -20   2  11        0.52       -4.32      4.32 o
 -18   2  11       58.90       55.03      5.50 o
 -16   2  11      323.21      321.71      8.29 o
 -14   2  11     1497.93     1450.78     18.99 o
 -12   2  11       62.93       51.24      4.14 o
 -10   2  11        5.52       -1.27      3.62 o
  -8   2  11      408.55      352.12      8.54 o
  -6   2  11     4727.43     4680.21     46.41 o
  -4   2  11      527.84      433.18      8.40 o
  -2   2  11      263.00      251.93      6.65 o
   0   2  11      140.35      186.73      8.47 o
   2   2  11      371.10      376.58     11.99 o
   4   2  11        1.31        4.02      7.65 o
   6   2  11      156.28      157.64     25.03 o
 -25   3  11       49.81       62.42     15.30 o
 -23   3  11        5.08       -6.34      6.34 o
 -21   3  11        9.17        6.73      5.31 o
 -19   3  11       83.45       91.39      6.64 o
 -17   3  11       91.25       87.11      5.29 o
 -15   3  11      339.44      290.53      7.78 o
 -13   3  11      679.72      731.46     11.88 o
 -11   3  11        9.30       13.04      4.82 o
  -9   3  11      172.15      157.69      4.30 o
  -7   3  11        1.02        2.86      2.29 o
  -5   3  11      752.67      760.69     11.28 o
  -3   3  11     1235.32     1138.39     15.41 o
  -1   3  11       21.17       31.02      3.83 o
   1   3  11      391.43      386.70     19.03 o
   3   3  11       40.86       56.10      7.33 o
   5   3  11      663.67      744.92     23.10 o
 -24   4  11       16.26       17.75      9.74 o
 -22   4  11       12.83        7.51      7.33 o
 -20   4  11       95.38       97.60      7.95 o
 -18   4  11       89.62       78.50      6.11 o
 -16   4  11        2.92        3.37      3.14 o
 -14   4  11        2.93        0.88      3.05 o
 -12   4  11      692.02      761.49     11.91 o
 -10   4  11      407.86      390.26      8.31 o
  -8   4  11      334.51      341.98      6.31 o
  -6   4  11       60.08       53.35      3.69 o
  -4   4  11     2784.54     2791.91     30.24 o
  -2   4  11       13.12       14.03      3.36 o
   0   4  11        4.56        3.53      3.85 o
   2   4  11       90.82      129.10      8.14 o
   4   4  11        5.05       11.51      5.34 o
   6   4  11      138.70      157.25     11.28 o
 -23   5  11       42.99       23.48      8.32 o
 -21   5  11        7.77       -5.14      6.34 o
 -19   5  11        0.07       -4.89      4.89 o
 -17   5  11       61.81       78.02      6.73 o
 -15   5  11      310.46      299.80      8.39 o
 -13   5  11        7.50        9.46      4.42 o
 -11   5  11      341.51      309.03     11.24 o
  -9   5  11      141.06      158.62      6.29 o
  -7   5  11     3411.56     3268.47     37.92 o
  -5   5  11      163.73      142.07      7.11 o
  -3   5  11      273.20      253.16      7.65 o
  -1   5  11      179.91      138.01      6.71 o
   1   5  11      238.04      252.94     10.38 o
   3   5  11      555.31      536.46     15.47 o
   5   5  11       12.33       15.89      6.68 o
 -22   6  11       18.18       16.69     12.52 o
 -20   6  11      122.21      130.73     16.69 o
 -18   6  11        0.07       -3.48      6.88 o
 -16   6  11        0.19       -3.78      3.78 o
 -14   6  11       12.80       10.00      4.48 o
 -12   6  11        1.02       -1.49      4.32 o
 -10   6  11      100.62      107.33      7.12 o
  -8   6  11     2758.94     2596.83     32.00 o
  -6   6  11       81.34       85.74      6.56 o
  -4   6  11     1204.76     1106.95     15.88 o
  -2   6  11      530.88      491.60     11.03 o
   0   6  11      577.16      599.68     25.96 o
   2   6  11        2.52        6.51      4.39 o
   4   6  11      450.74      440.02     18.17 o
 -23   7  11        9.95        8.34     12.52 o
 -21   7  11       55.22       69.54     13.91 o
 -19   7  11        3.44       -1.39     11.13 o
 -17   7  11      101.70       82.06     10.29 o
 -15   7  11      162.55      181.28      8.67 o
 -13   7  11      602.35      644.03     15.09 o
 -11   7  11       16.12       12.38      5.05 o
  -9   7  11     1586.44     1714.91     23.53 o
  -7   7  11      561.08      612.16     10.73 o
  -5   7  11       39.27       53.36      4.02 o
  -3   7  11     1124.86     1138.32     16.64 o
  -1   7  11      242.33      203.17      8.46 o
   1   7  11      163.12      144.91      8.59 o
   3   7  11      441.06      428.68     14.66 o
   5   7  11      313.61      337.91     16.63 o
 -22   8  11       18.02       15.30     13.91 o
 -20   8  11      121.93      134.91     16.69 o
 -18   8  11       25.88       29.21     12.52 o
 -16   8  11       99.67       94.24     20.17 o
 -14   8  11        0.78       -4.48      4.48 o
 -12   8  11        4.47       -4.25      4.39 o
 -10   8  11      148.49      145.08      6.67 o
  -8   8  11       28.13       28.98      4.35 o
  -6   8  11        8.87        3.95      3.16 o
  -4   8  11        2.60        1.01      3.49 o
  -2   8  11     1766.55     1769.94     43.76 o
   0   8  11      511.45      533.54     15.26 o
   2   8  11      220.20      228.11      9.61 o
   4   8  11        0.79        4.87      5.90 o
 -21   9  11        2.94        1.39     12.52 o
 -19   9  11        0.00       -9.74     11.13 o
 -17   9  11       98.80       83.45     15.30 o
 -15   9  11        2.34        5.56      7.87 o
 -13   9  11       19.84       22.25     11.13 o
 -11   9  11      262.18      255.90     20.86 o
  -9   9  11       39.08       63.56     12.03 o
  -7   9  11       16.83       14.03      5.85 o
  -5   9  11      651.98      626.49     14.28 o
  -3   9  11       29.20       27.93      5.21 o
  -1   9  11        5.91        9.05      4.48 o
   1   9  11       45.48       58.84      7.83 o
   3   9  11      165.97      183.87     12.53 o
 -20  10  11       15.93       12.52     13.91 o
 -18  10  11       35.56       41.72     13.91 o
 -16  10  11       12.34        5.56     12.52 o
 -14  10  11      350.92      356.04     25.03 o
 -12  10  11        1.02       -5.56     11.13 o
 -10  10  11      203.24      248.26     14.75 o
  -8  10  11     1465.30     1429.02     56.87 o
  -6  10  11      281.53      265.90     12.30 o
  -4  10  11       21.58        9.75      4.48 o
  -2  10  11        0.08        0.25      4.82 o
   0  10  11        3.18       -1.37      4.59 o
   2  10  11       44.71       63.86      6.97 o
 -19  11  11        5.83      -11.13     12.52 o
 -17  11  11       48.02       52.85     13.91 o
 -15  11  11       42.85       45.90     13.91 o
 -13  11  11        0.82        4.17     11.13 o
 -11  11  11      139.85      159.94     18.08 o
  -9  11  11       15.56       17.60      6.66 o
  -7  11  11       59.26       68.78      9.98 o
  -5  11  11       82.69       86.23     12.46 o
  -3  11  11        3.35       -5.85      5.85 o
  -1  11  11        6.44       -1.24      4.68 o
   1  11  11      263.71      286.56     13.45 o
 -18  12  11       38.69       52.85     16.69 o
 -16  12  11        5.70       -6.95     11.13 o
 -14  12  11      109.68      129.34     16.69 o
 -12  12  11      288.53      268.42     23.64 o
 -10  12  11       39.29       51.46     12.52 o
  -8  12  11       14.31       19.47      7.23 o
  -6  12  11      196.21      198.23     13.92 o
  -4  12  11       73.32       67.20      9.34 o
  -2  12  11        4.51        4.67      7.14 o
   0  12  11      215.40      255.13     11.15 o
 -15  13  11        4.59       12.52     12.52 o
 -13  13  11       53.05       87.62     16.69 o
 -11  13  11      105.43      141.86     18.08 o
  -9  13  11        3.63       -6.05      8.32 o
  -7  13  11        0.01       -6.57      6.57 o
  -5  13  11       13.09       20.46      7.66 o
  -3  13  11       14.56       15.57      7.93 o
 -12  14  11        0.24       -6.95     11.13 o
 -10  14  11       42.22       27.82     12.52 o
  -8  14  11       80.18       74.47      9.76 o
  -6  14  11        1.45        3.39      7.14 o
 -24   0  12       12.97        1.39      9.74 o
 -22   0  12       33.52       22.72      7.33 o
 -20   0  12       10.11       15.48      7.33 o
 -18   0  12      248.89      217.07     15.30 o
 -16   0  12      580.50      652.06     18.31 o
 -14   0  12      328.47      265.40     10.95 o
 -12   0  12        3.65        6.26      5.90 o
 -10   0  12     2109.75     2101.52     63.28 o
  -8   0  12       87.73       95.15      5.38 o
  -6   0  12       43.10       42.99      9.48 o
  -4   0  12      221.85      152.17      7.71 o
  -2   0  12     1799.49     1765.29     35.89 o
   0   0  12     1263.67     1091.98     26.55 o
   2   0  12      976.48     1029.18     37.55 o
   4   0  12      149.59      171.07     15.30 o
 -25   1  12        0.25       -7.33      7.33 o
 -23   1  12        0.87       -5.56      6.95 o
 -21   1  12       11.25        2.43      4.87 o
 -19   1  12        0.30       -4.32      4.32 o
 -17   1  12       22.95       19.15      5.02 o
 -15   1  12       22.09       28.35      4.46 o
 -13   1  12      228.88      214.43      7.28 o
 -11   1  12      992.73      949.39     19.32 o
  -9   1  12     1062.16     1055.27     25.49 o
  -7   1  12     1289.90     1258.44     15.92 o
  -5   1  12        0.74       -1.07      2.74 o
  -3   1  12      491.11      427.08      8.84 o
  -1   1  12        2.47        0.93      3.07 o
   1   1  12        0.02        1.56      3.56 o
   3   1  12       66.24       70.41      7.87 o
   5   1  12       35.17       47.94      7.87 o
 -24   2  12       24.89        8.16     13.21 o
 -22   2  12        1.50       -5.29      5.29 o
 -20   2  12      105.01      108.66      7.02 o
 -18   2  12       34.81       36.31      4.89 o
 -16   2  12     1050.86      996.41     15.32 o
 -14   2  12      262.86      216.99      7.18 o
 -12   2  12      840.99      810.62     16.21 o
 -10   2  12     3039.42     3113.63     51.59 o
  -8   2  12      273.94      287.19      6.56 o
  -6   2  12       44.70       44.78      3.52 o
  -4   2  12       49.35       44.39      3.62 o
  -2   2  12     1127.01     1002.46     17.18 o
   0   2  12      293.12      239.71     14.96 o
   2   2  12      390.38      389.82     15.73 o
   4   2  12       99.93      109.62     10.29 o
 -25   3  12        7.47        1.30      7.68 o
 -23   3  12        0.85        6.30      7.33 o
 -21   3  12       43.41       33.81      7.87 o
 -19   3  12        0.84       -5.42      5.42 o
 -17   3  12        5.06        6.54      4.32 o
 -15   3  12      346.76      353.27      8.64 o
 -13   3  12        0.04        0.97      3.24 o
 -11   3  12        4.46        9.95      4.48 o
  -9   3  12       34.88       35.72      3.69 o
  -7   3  12        0.44       -0.86      2.39 o
  -5   3  12       27.61       28.54      3.12 o
  -3   3  12      296.33      299.96      7.96 o
  -1   3  12      339.36      290.28     14.66 o
   1   3  12        6.41        1.80      3.85 o
   3   3  12      384.77      409.08     16.20 o
   5   3  12        0.77        4.17      5.34 o
 -24   4  12       15.32        2.61      7.68 o
 -22   4  12       68.37       80.56      9.69 o
 -20   4  12       65.14       62.58      7.37 o
 -18   4  12       51.58       35.30      6.12 o
 -16   4  12      296.46      292.97      9.90 o
 -14   4  12      172.67      161.35      6.73 o
 -12   4  12      221.79      192.50      7.76 o
 -10   4  12       82.97       80.10      5.46 o
  -8   4  12     2908.31     2855.24     30.66 o
  -6   4  12      837.40      824.23     13.74 o
  -4   4  12      112.12      141.93      6.13 o
  -2   4  12      914.19      760.04     17.08 o
   0   4  12      950.19      911.06     20.04 o
   2   4  12      115.91       97.10      7.14 o
   4   4  12        2.90        2.02      8.34 o
 -23   5  12        0.00       -9.74      9.74 o
 -21   5  12      156.90      173.85     18.08 o
 -19   5  12       21.58       14.86      9.04 o
 -17   5  12       15.84        9.74      7.87 o
 -15   5  12        0.43        6.74      4.48 o
 -13   5  12       71.61       86.85      6.41 o
 -11   5  12       24.09       31.12      6.02 o
  -9   5  12       59.72       65.35      3.93 o
  -7   5  12     1444.70     1407.75     18.10 o
  -5   5  12      539.48      501.34     10.55 o
  -3   5  12     1046.98     1096.98     19.51 o
  -1   5  12       39.34       42.00      5.65 o
   1   5  12        7.98        7.54      4.39 o
   3   5  12       81.60       71.51      8.32 o
 -22   6  12       39.83       58.41     15.30 o
 -20   6  12       23.82       27.82     12.52 o
 -18   6  12       69.55       74.08     10.29 o
 -16   6  12       68.93       70.34      7.73 o
 -14   6  12       30.97       13.56      4.87 o
 -12   6  12       17.40        7.47      5.31 o
 -10   6  12       10.05       13.25      5.31 o
  -8   6  12       24.13       29.63      3.33 o
  -6   6  12      326.56      335.65      8.06 o
  -4   6  12      118.98      116.39      5.55 o
  -2   6  12     1121.12     1138.81     37.10 o
   0   6  12       33.65       40.54      5.65 o
   2   6  12      418.77      421.01     14.66 o
   4   6  12        2.62        3.48      5.90 o
 -23   7  12       15.21        1.39     12.52 o
 -21   7  12      141.51      186.37     20.86 o
 -19   7  12        6.51       -1.39     11.13 o
 -17   7  12        0.11        2.04      7.33 o
 -15   7  12      134.09      128.06      9.20 o
 -13   7  12      160.70      150.71      8.83 o
 -11   7  12      886.14      888.79     20.85 o
  -9   7  12       52.79       49.03      5.64 o
  -7   7  12       79.31       85.70      4.62 o
  -5   7  12       31.89       25.37      4.35 o
  -3   7  12       55.09       70.99      5.23 o
  -1   7  12       60.77       48.03      6.32 o
   1   7  12        0.82       -4.39      4.39 o
   3   7  12       89.34       95.25      9.99 o
 -22   8  12        2.99       -1.39     12.52 o
 -20   8  12        8.22        6.95     11.13 o
 -18   8  12      165.76      169.68     18.08 o
 -16   8  12        6.20        9.74     11.13 o
 -14   8  12      272.40      255.27     14.75 o
 -12   8  12      303.71      275.63     14.75 o
 -10   8  12     1532.80     1604.42     38.32 o
  -8   8  12       12.48        9.05      4.79 o
  -6   8  12        1.59       -1.30      3.29 o
  -4   8  12      263.16      248.67      9.32 o
  -2   8  12      200.01      193.81     10.04 o
   0   8  12       17.09       26.88      5.21 o
   2   8  12        1.85       -1.50      4.42 o
 -21   9  12       18.80       -4.17     13.91 o
 -19   9  12       34.75       27.82     12.52 o
 -17   9  12        4.27        4.17     11.13 o
 -15   9  12      485.92      464.52     27.82 o
 -13   9  12      179.04      187.76     18.08 o
 -11   9  12      512.62      559.10     29.21 o
  -9   9  12       49.30       38.94     12.52 o
  -7   9  12     1106.99     1165.30     24.87 o
  -5   9  12       89.02       96.42      6.64 o
  -3   9  12        6.39        0.67      4.32 o
  -1   9  12      144.93      140.55      7.92 o
   1   9  12        5.26        3.80      5.04 o
 -20  10  12        1.45        6.95     13.91 o
 -18  10  12       34.83       48.68     13.91 o
 -16  10  12        0.99       16.69     12.52 o
 -14  10  12       15.15        6.95     11.13 o
 -12  10  12        8.33       23.64     11.13 o
 -10  10  12       55.49       73.71     13.91 o
  -8  10  12        7.91        7.90      6.12 o
  -6  10  12       66.47       49.83      7.47 o
  -4  10  12        2.58        0.37      4.48 o
  -2  10  12        8.43        5.92      4.93 o
   0  10  12        4.45       -0.49      4.74 o
 -19  11  12        5.61       29.21     13.91 o
 -17  11  12       34.14       38.94     13.91 o
 -15  11  12        0.85       -9.74      9.74 o
 -13  11  12        7.62        2.78     11.13 o
 -11  11  12        6.53       -6.95     11.13 o
  -9  11  12       33.31       29.21     12.52 o
  -7  11  12      244.21      283.35     13.65 o
  -5  11  12      172.29      201.25     11.49 o
  -3  11  12      105.56       93.44      7.03 o
  -1  11  12      217.85      219.60     10.56 o
 -16  12  12        3.33       -5.56     12.52 o
 -14  12  12        9.73        8.34     12.52 o
 -12  12  12        1.54       19.47     12.52 o
 -10  12  12       12.89       25.03     12.52 o
  -8  12  12       73.10       66.76     15.30 o
  -6  12  12      121.44      125.62     10.15 o
  -4  12  12        8.44        4.17      6.85 o
  -2  12  12        4.43        3.01     11.75 o
 -15  13  12       41.90       62.59     16.69 o
 -13  13  12       27.94       43.11     13.91 o
 -11  13  12       20.68       13.91     12.52 o
  -9  13  12       25.20       23.64     13.91 o
  -7  13  12       14.28       -0.15      9.30 o
  -5  13  12       14.07        4.17      7.23 o
 -25   1  13       12.38        0.70      7.87 o
 -23   1  13       88.58       70.30      9.83 o
 -21   1  13       18.58       13.68      5.18 o
 -19   1  13       32.16       27.19      5.50 o
 -17   1  13       53.24       54.89      5.72 o
 -15   1  13      756.81      753.76     14.22 o
 -13   1  13      311.98      317.48     13.45 o
 -11   1  13      634.59      676.81     14.41 o
  -9   1  13      256.91      255.76      9.19 o
  -7   1  13      148.38      157.49      5.13 o
  -5   1  13      300.95      226.86      7.41 o
  -3   1  13      544.14      557.42     12.30 o
  -1   1  13      237.29      227.64      8.43 o
   1   1  13        0.28        7.65      4.92 o
   3   1  13       16.47       11.24     11.82 o
 -24   2  13        4.56        5.97      8.32 o
 -22   2  13       20.76       14.74      7.33 o
 -20   2  13       17.71       -2.84      4.66 o
 -18   2  13       17.42       17.89      4.96 o
 -16   2  13       48.04       40.14      5.30 o
 -14   2  13       67.77       67.27      4.90 o
 -12   2  13        4.42       -1.39      4.17 o
 -10   2  13     2394.93     2387.40     34.11 o
  -8   2  13      942.81      859.46     14.18 o
  -6   2  13       93.13       83.97      4.38 o
  -4   2  13      364.88      310.84     15.06 o
  -2   2  13      125.05      116.82      6.01 o
   0   2  13        8.40        6.05      3.85 o
   2   2  13       47.22       43.29      6.88 o
   4   2  13       40.87       57.93      8.85 o
 -25   3  13        6.40       -8.65      9.04 o
 -23   3  13       83.81       99.67     11.28 o
 -21   3  13       97.07       93.75      9.69 o
 -19   3  13        2.26       -1.17      5.31 o
 -17   3  13      821.01      753.55     18.33 o
 -15   3  13      447.30      516.96     12.70 o
 -13   3  13       18.67       23.63      4.66 o
 -11   3  13      183.97      199.13      8.20 o
  -9   3  13       15.32       12.22      4.22 o
  -7   3  13       16.46       16.19      2.68 o
  -5   3  13      507.04      503.62     11.04 o
  -3   3  13      888.61      863.85     15.93 o
  -1   3  13       96.29      119.26      7.47 o
   1   3  13      215.30      254.95     10.95 o
   3   3  13      115.08      114.84     10.29 o
 -24   4  13        0.51      -12.52     12.52 o
 -22   4  13        4.35       -2.13      7.33 o
 -20   4  13        2.50       -5.66      5.66 o
 -18   4  13        6.03        8.46      5.51 o
 -16   4  13       54.68       54.81      8.85 o
 -14   4  13      149.68      120.19      8.54 o
 -12   4  13        7.89        8.34      5.62 o
 -10   4  13        2.15       -4.52      5.05 o
  -8   4  13      108.39       93.61      5.67 o
  -6   4  13        0.09        3.43      2.95 o
  -4   4  13      102.47      107.29      6.85 o
  -2   4  13       34.37       26.47      8.21 o
   0   4  13       50.06       57.58      6.32 o
   2   4  13      528.58      587.52     17.08 o
 -23   5  13      103.49      112.65     18.08 o
 -21   5  13       38.80       47.29     12.52 o
 -19   5  13        0.54       -4.17      9.74 o
 -17   5  13       33.82       21.56      7.87 o
 -15   5  13      336.24      314.30     15.64 o
 -13   5  13      419.75      428.51     15.12 o
 -11   5  13     1839.30     1788.65     33.59 o
  -9   5  13      751.38      716.46     26.93 o
  -7   5  13      558.78      531.58     10.80 o
  -5   5  13      234.99      204.39      8.76 o
  -3   5  13      667.86      683.27     18.78 o
  -1   5  13       61.68       73.37      6.32 o
   1   5  13      115.20      120.62      8.47 o
   3   5  13       31.01       28.70      7.33 o
 -22   6  13        1.80       22.25     12.52 o
 -20   6  13      103.97      118.22     16.69 o
 -18   6  13       70.02       41.72     12.52 o
 -16   6  13        9.95        4.73      7.33 o
 -14   6  13        1.46        3.85      6.34 o
 -12   6  13     1385.45     1409.56     50.97 o
 -10   6  13      196.52      196.85     10.95 o
  -8   6  13      345.87      328.18     15.73 o
  -6   6  13       96.53       86.24      5.56 o
  -4   6  13      823.40      806.63     18.33 o
  -2   6  13       88.71       98.64      7.14 o
   0   6  13      406.69      419.91     14.08 o
   2   6  13       43.48       34.05      6.32 o
 -23   7  13        5.26        9.74     12.52 o
 -21   7  13        4.56        1.39     12.52 o
 -19   7  13        0.04        5.56     11.13 o
 -17   7  13       70.04       62.59     13.91 o
 -15   7  13       11.11       23.64     11.13 o
 -13   7  13      542.48      642.32     21.64 o
 -11   7  13        4.42        5.75      7.65 o
  -9   7  13        0.95        5.56      6.88 o
  -7   7  13       48.27       42.45      4.22 o
  -5   7  13      359.15      323.45     11.04 o
  -3   7  13       24.25       19.64      4.66 o
  -1   7  13        0.46       -0.33      5.32 o
   1   7  13      108.67       85.21      7.95 o
 -22   8  13       30.47       11.13     13.91 o
 -20   8  13        3.08        8.34     12.52 o
 -18   8  13       21.56       12.52     12.52 o
 -16   8  13       20.90       33.38     12.52 o
 -14   8  13       98.25       79.27     15.30 o
 -12   8  13        7.31       25.03     12.52 o
 -10   8  13      261.48      273.99     22.25 o
  -8   8  13        8.75       -1.39      9.74 o
  -6   8  13      587.39      545.77     14.85 o
  -4   8  13      147.21      138.31      7.35 o
  -2   8  13       99.77       96.70      7.05 o
   0   8  13       74.32       91.29      7.18 o
 -21   9  13       10.90        8.34     13.91 o
 -19   9  13        3.13       -1.39     12.52 o
 -17   9  13        3.17        0.00     12.52 o
 -15   9  13       25.46       45.90     12.52 o
 -13   9  13      129.93      136.30     16.69 o
 -11   9  13       20.73       13.91     11.13 o
  -9   9  13        4.75       20.86     11.13 o
  -7   9  13      280.83      302.16     12.56 o
  -5   9  13        5.27        7.12      4.32 o
  -3   9  13       90.69       81.67      6.71 o
  -1   9  13       47.11       64.83      6.59 o
 -20  10  13        0.16        5.56     12.52 o
 -18  10  13      150.48      214.18     20.86 o
 -16  10  13       11.58       16.69     12.52 o
 -14  10  13       42.34       66.76     15.30 o
 -12  10  13       83.26       63.98     15.30 o
 -10  10  13      134.50      158.55     18.08 o
  -8  10  13       57.53       63.98     13.91 o
  -6  10  13        5.21       -2.00      5.85 o
  -4  10  13       39.56       23.00      5.33 o
  -2  10  13        4.10        0.81      4.77 o
 -17  11  13       23.30       13.91     12.52 o
 -15  11  13      226.77      219.74     20.86 o
 -13  11  13       70.76       68.15     15.30 o
 -11  11  13       11.24        4.17     11.13 o
  -9  11  13       89.89      101.53     16.69 o
  -7  11  13       77.67       90.40     16.69 o
  -5  11  13      122.86      136.67     10.69 o
  -3  11  13      139.87      167.08     13.25 o
 -16  12  13      248.88      268.42     25.03 o
 -14  12  13       87.39      101.53     18.08 o
 -12  12  13        3.94        4.17     12.52 o
 -10  12  13      215.11      233.65     22.25 o
  -8  12  13       77.30       86.23     16.69 o
  -6  12  13       44.41       59.51     10.82 o
 -11  13  13       36.87       41.72     15.30 o
  -9  13  13       17.52       27.82     13.91 o
 -24   0  14       80.85       73.71     13.91 o
 -22   0  14        0.77        1.39      6.88 o
 -20   0  14        9.92        6.95      7.33 o
 -18   0  14       95.15       59.88      9.30 o
 -16   0  14        0.64       -1.18      6.34 o
 -14   0  14      124.71      108.48     12.52 o
 -12   0  14       51.81       52.85      9.74 o
 -10   0  14       20.47        9.74      8.34 o
  -8   0  14     1830.95     1762.13     51.46 o
  -6   0  14     2632.25     2603.32     48.16 o
  -4   0  14      631.24      525.56     16.63 o
  -2   0  14      435.85      504.54     18.78 o
   0   0  14      217.01      235.04     18.08 o
   2   0  14       37.99       47.29     11.13 o
 -25   1  14       27.16       26.49     16.69 o
 -23   1  14        0.03       -6.34      6.34 o
 -21   1  14        0.86       -0.70      4.87 o
 -19   1  14        1.29       -0.56      4.66 o
 -17   1  14      167.52      159.58      7.97 o
 -15   1  14       43.88       37.69      9.04 o
 -13   1  14       71.72       71.96      7.87 o
 -11   1  14        3.53        0.89      5.56 o
  -9   1  14       16.25       28.34      6.34 o
  -7   1  14       88.10       79.49      7.87 o
  -5   1  14       87.80       83.40      5.18 o
  -3   1  14        9.23        3.97      3.50 o
  -1   1  14       60.14       57.61      7.02 o
   1   1  14       55.12       46.69      7.33 o
 -24   2  14       80.44       86.10     11.28 o
 -22   2  14        6.09       -7.35      7.65 o
 -20   2  14        9.31       -2.56      5.31 o
 -18   2  14        1.78        4.87      6.12 o
 -16   2  14     1032.11     1040.69     22.10 o
 -14   2  14      636.96      600.75     18.17 o
 -12   2  14       23.36       17.33      6.34 o
 -10   2  14        5.51        4.05      6.26 o
  -8   2  14        9.44       13.56      6.26 o
  -6   2  14      838.23      807.29     15.02 o
  -4   2  14       17.86       14.97      3.88 o
  -2   2  14       16.42       25.21      4.68 o
   0   2  14       14.28        3.51      4.39 o
   2   2  14      332.01      352.26     16.20 o
 -23   3  14        3.15       -6.30      7.33 o
 -21   3  14        1.26       -2.19     10.43 o
 -19   3  14      166.86      148.23      9.20 o
 -17   3  14       29.53       58.08      7.14 o
 -15   3  14        9.08       12.91      7.65 o
 -13   3  14      102.25       73.11      7.68 o
 -11   3  14      104.64       84.84     12.52 o
  -9   3  14      177.31      132.12     15.30 o
  -7   3  14       82.18       80.67     12.52 o
  -5   3  14        4.09        6.95      3.93 o
  -3   3  14        5.44        5.13      3.97 o
  -1   3  14       34.48       30.49      5.51 o
   1   3  14        1.06        4.17      5.90 o
 -24   4  14       24.09       16.69     12.52 o
 -22   4  14        3.69       16.69     11.13 o
 -20   4  14       48.78       50.07     13.91 o
 -18   4  14       92.27       98.75     10.29 o
 -16   4  14      130.93      133.16     14.60 o
 -14   4  14        6.20        5.56      9.74 o
 -12   4  14      375.59      433.93     25.03 o
 -10   4  14       53.04       68.15     12.52 o
  -8   4  14        6.47        2.78      9.74 o
  -6   4  14      328.87      296.94     13.61 o
  -4   4  14      358.80      391.62     12.19 o
  -2   4  14        2.13       -0.07      3.97 o
   0   4  14      106.38      139.74      9.99 o
   2   4  14      200.71      142.98     11.28 o
 -23   5  14        2.81       11.13     12.52 o
 -21   5  14       10.00       20.86     12.52 o
 -19   5  14       37.32       34.77     12.52 o
 -17   5  14        0.71       -1.22      9.74 o
 -15   5  14       26.67       33.38     12.52 o
 -13   5  14       46.64       45.90     12.52 o
 -11   5  14      718.69      710.69     31.99 o
  -9   5  14        7.29        1.39      9.74 o
  -7   5  14      169.86      183.58     16.69 o
  -5   5  14       44.56       41.10      7.72 o
  -3   5  14      143.88      149.39      8.27 o
  -1   5  14      161.78      152.58      9.41 o
   1   5  14       12.97       10.24      5.21 o
 -22   6  14       15.97        6.95     13.91 o
 -20   6  14        3.39       29.21     12.52 o
 -18   6  14       15.60       13.91     11.13 o
 -16   6  14        9.05        8.34     11.13 o
 -14   6  14        9.37       20.86     11.13 o
 -12   6  14      549.85      596.65     29.21 o
 -10   6  14       19.84       18.08     11.13 o
  -8   6  14       14.79       16.69     11.13 o
  -6   6  14      641.93      650.34     13.96 o
  -4   6  14        1.00        9.44      4.66 o
  -2   6  14      139.54      129.78      8.47 o
   0   6  14       54.48       56.26      6.85 o
 -21   7  14        1.21        1.39     12.52 o
 -19   7  14       16.34       20.86     13.91 o
 -17   7  14        3.52       12.52     11.13 o
 -15   7  14        0.48       22.25     12.52 o
 -13   7  14        0.24        2.78      9.74 o
 -11   7  14      135.56      104.31     15.30 o
  -9   7  14        2.85        9.74      9.74 o
  -7   7  14       84.17       76.49     13.91 o
  -5   7  14       42.08       27.55      4.59 o
  -3   7  14       21.44       14.38      4.49 o
  -1   7  14      311.04      342.48     13.19 o
 -22   8  14       45.44       65.37     16.69 o
 -20   8  14        2.01      -11.13     11.13 o
 -18   8  14        4.75       15.30     13.91 o
 -16   8  14      202.16      166.89     18.08 o
 -14   8  14      605.83      732.94     36.16 o
 -12   8  14        0.05      -11.13     11.13 o
 -10   8  14        2.05       -9.74      9.74 o
  -8   8  14      276.49      289.28     22.25 o
  -6   8  14       65.71       55.63     13.91 o
  -4   8  14        2.20       -0.91      7.03 o
  -2   8  14        0.25       -4.17      4.17 o
 -19   9  14      178.30      169.68     19.47 o
 -17   9  14       11.06        6.95     12.52 o
 -15   9  14      129.33      114.04     16.69 o
 -13   9  14        4.44       11.13     12.52 o
 -11   9  14      724.29      746.85     36.16 o
  -9   9  14       34.66       26.42     12.52 o
  -7   9  14        6.93       12.52     11.13 o
  -5   9  14       23.18       28.76      5.42 o
  -3   9  14       42.77       48.70      5.97 o
 -18  10  14        0.14        2.78     12.52 o
 -16  10  14       48.75       62.59     15.30 o
 -14  10  14        6.71       -6.95     11.13 o
 -12  10  14        0.37        1.39     11.13 o
 -10  10  14        6.16        0.00     11.13 o
  -8  10  14      151.80      126.56     18.08 o
  -6  10  14        3.89        8.34     11.13 o
  -4  10  14        0.03       -4.60      4.94 o
 -17  11  14       28.74       29.21     13.91 o
 -15  11  14        0.00        1.39     12.52 o
 -13  11  14        0.57      -11.13     11.13 o
 -11  11  14      318.87      406.11     27.82 o
  -9  11  14       35.72       55.63     15.30 o
  -7  11  14        7.61        5.56     12.52 o
  -5  11  14        4.42       18.08     12.52 o
 -14  12  14       18.39       25.03     13.91 o
 -12  12  14       30.68       61.19     15.30 o
 -10  12  14        3.90       -6.95     11.13 o
  -8  12  14        1.90       -1.39     12.52 o
 -25   1  15        1.82       -1.88      8.32 o
 -23   1  15        8.66       -1.39      7.87 o
 -21   1  15        2.58        0.33      6.03 o
 -19   1  15      105.33       87.98      7.95 o
 -17   1  15      142.13      145.00      9.08 o
 -15   1  15      363.62      373.89     15.73 o
 -13   1  15      167.31      156.96     12.52 o
 -11   1  15        6.94        5.03      6.95 o
  -9   1  15      382.14      363.39     29.90 o
  -7   1  15      851.66      965.97     36.86 o
  -5   1  15      564.45      493.25     17.70 o
  -3   1  15       10.48       10.44      3.88 o
  -1   1  15      232.48      208.99     10.15 o
   1   1  15       32.16       18.08      6.95 o
 -24   2  15        7.18        1.06      8.32 o
 -22   2  15        1.30       -7.33      7.33 o
 -20   2  15       73.59       57.72      7.66 o
 -18   2  15        0.18       -1.70      5.51 o
 -16   2  15      137.82      109.71      9.74 o
 -14   2  15       96.02      103.26      9.30 o
 -12   2  15      224.02      206.62     12.26 o
 -10   2  15        0.01       -5.34      5.34 o
  -8   2  15      284.09      305.62     22.95 o
  -6   2  15       26.28       32.08      6.88 o
  -4   2  15       96.97       92.45      6.85 o
  -2   2  15       74.08       81.92     12.42 o
   0   2  15      138.20      143.95     10.82 o
 -23   3  15        5.06        6.95     12.52 o
 -21   3  15       75.92       43.11     13.91 o
 -19   3  15      247.25      254.04     16.03 o
 -17   3  15        0.08        3.48      7.87 o
 -15   3  15       54.53       59.80     12.52 o
 -13   3  15       97.47       72.32     13.91 o
 -11   3  15       63.07       95.96     13.91 o
  -9   3  15       75.15      101.53     12.52 o
  -7   3  15      326.60      349.09     22.25 o
  -5   3  15        0.07       -1.39      9.74 o
  -3   3  15      109.64      127.38     12.98 o
  -1   3  15      218.52      256.34     11.49 o
 -24   4  15       10.39        9.74     12.52 o
 -22   4  15        0.90       16.69     12.52 o
 -20   4  15       18.93        8.34     12.52 o
 -18   4  15       28.56       52.24      9.83 o
 -16   4  15       81.72       97.36     15.30 o
 -14   4  15        2.24        4.17      9.74 o
 -12   4  15       86.35       83.45     13.91 o
 -10   4  15        9.16        4.17     11.13 o
  -8   4  15        0.99        5.56      9.74 o
  -6   4  15        7.14       -5.56      8.34 o
  -4   4  15       15.26       17.84      4.82 o
  -2   4  15      615.95      730.34     31.18 o
   0   4  15       41.18       54.73      7.14 o
 -23   5  15        1.00      -11.13     11.13 o
 -21   5  15        0.01        6.95     11.13 o
 -19   5  15      128.02      119.61     16.69 o
 -17   5  15        0.81        1.39     11.13 o
 -15   5  15      148.72      144.64     16.69 o
 -13   5  15       35.45       15.30     12.52 o
 -11   5  15      282.25      275.38     20.86 o
  -9   5  15        1.34        4.17      9.74 o
  -7   5  15      417.11      425.58     26.42 o
  -5   5  15       25.03       12.52     11.13 o
  -3   5  15      134.67      134.01      9.39 o
  -1   5  15      106.29      117.75      8.64 o
 -22   6  15       22.16       11.13     12.52 o
 -20   6  15        1.15      -11.13     11.13 o
 -18   6  15       34.45       26.42     13.91 o
 -16   6  15       96.56       65.37     15.30 o
 -14   6  15       56.14       52.85     12.52 o
 -12   6  15      111.47       89.01     13.91 o
 -10   6  15       26.97        9.74     11.13 o
  -8   6  15      189.27      214.18     19.47 o
  -6   6  15      320.97      371.34     25.03 o
  -4   6  15      199.61      208.11      9.76 o
  -2   6  15        0.75        8.14      5.51 o
 -21   7  15       16.95       19.47     13.91 o
 -19   7  15       33.43       63.98     15.30 o
 -17   7  15      122.56      126.56     18.08 o
 -15   7  15       28.38       25.03     12.52 o
 -13   7  15      138.95      150.21     18.08 o
 -11   7  15       21.77       13.91     11.13 o
  -9   7  15      284.86      305.97     22.25 o
  -7   7  15       13.56       33.38     12.52 o
  -5   7  15       95.90       95.96     16.69 o
  -3   7  15      136.02      129.88     10.84 o
 -20   8  15       30.08       13.91     15.30 o
 -18   8  15       20.46       16.69     13.91 o
 -16   8  15        8.45       33.38     13.91 o
 -14   8  15       91.54       90.40     16.69 o
 -12   8  15        7.85       11.13     11.13 o
 -10   8  15       33.63       31.99     13.91 o
  -8   8  15        0.56        2.78     11.13 o
  -6   8  15        0.04       -6.95      9.74 o
  -4   8  15       43.60       47.29     15.30 o
 -19   9  15       12.82       36.16     15.30 o
 -17   9  15       27.08       55.63     15.30 o
 -15   9  15       14.94       23.64     13.91 o
 -13   9  15       50.35       54.24     13.91 o
 -11   9  15       33.75       37.55     13.91 o
  -9   9  15       99.56      121.00     16.69 o
  -7   9  15       35.10       22.25     12.52 o
  -5   9  15       72.37       82.06     15.30 o
 -18  10  15        4.35       -1.39     13.91 o
 -16  10  15       12.10        9.74     12.52 o
 -14  10  15       28.56       38.94     13.91 o
 -12  10  15      310.21      361.60     26.42 o
 -10  10  15        5.95       15.30     12.52 o
  -8  10  15       49.36       62.59     15.30 o
  -6  10  15       44.07       47.29     15.30 o
 -15  11  15        9.50       34.77     13.91 o
 -13  11  15        0.00       18.08     13.91 o
 -11  11  15       36.62       44.51     15.30 o
  -9  11  15       69.60       73.71     16.69 o
 -24   0  16        2.00      -11.13     11.13 o
 -22   0  16        0.08       -4.17      9.74 o
 -20   0  16        7.16        2.78      9.74 o
 -18   0  16        2.66        9.74     11.13 o
 -16   0  16      100.06      140.47     15.30 o
 -14   0  16       30.59       40.33     11.13 o
 -12   0  16      191.35      219.74     18.08 o
 -10   0  16      214.27      216.96     18.08 o
  -8   0  16        9.59       12.52      9.74 o
  -6   0  16      165.13      162.72     15.30 o
  -4   0  16       70.23       69.54     12.52 o
  -2   0  16        0.34       -4.17      6.95 o
 -23   1  16        5.14       -7.33      7.33 o
 -21   1  16       16.60       17.67      8.32 o
 -19   1  16        0.44       -3.41      6.71 o
 -17   1  16       38.79       34.28      7.87 o
 -15   1  16       36.50       42.68      9.74 o
 -13   1  16      120.78      146.02     11.82 o
 -11   1  16        8.14       10.43      7.65 o
  -9   1  16      196.29      195.57     21.56 o
  -7   1  16       29.60       11.77      9.74 o
  -5   1  16      330.89      380.52     16.20 o
  -3   1  16      101.84       72.32     13.91 o
  -1   1  16        1.50       -1.90      5.34 o
 -24   2  16        0.80      -12.52     12.52 o
 -22   2  16       15.82       -8.34      8.34 o
 -20   2  16      438.21      429.61     15.32 o
 -18   2  16        0.19       -6.34      6.34 o
 -16   2  16       22.77       31.99     12.52 o
 -14   2  16      320.32      333.79     22.25 o
 -12   2  16       37.83       57.02     12.52 o
 -10   2  16      163.72      176.63     15.30 o
  -8   2  16        1.17        2.78      8.34 o
  -6   2  16      303.19      275.38     20.86 o
  -4   2  16        6.84       -4.17      9.74 o
  -2   2  16      162.40      178.44      9.57 o
 -23   3  16        1.76        2.78     12.52 o
 -21   3  16       19.86       25.03     12.52 o
 -19   3  16       11.08       15.30     11.13 o
 -17   3  16       73.57       66.76     13.91 o
 -15   3  16       19.85        1.39      9.74 o
 -13   3  16        1.04        1.39      9.74 o
 -11   3  16        0.34       -4.17      9.74 o
  -9   3  16      204.55      207.23     18.08 o
  -7   3  16       12.64       13.91      9.74 o
  -5   3  16       28.20       34.77     11.13 o
  -3   3  16        1.18       12.52      9.74 o
 -22   4  16        1.84       12.52     12.52 o
 -20   4  16      256.92      253.12     22.25 o
 -18   4  16      116.78      123.78     16.69 o
 -16   4  16        6.25        2.78     11.13 o
 -14   4  16        7.19       13.91     11.13 o
 -12   4  16      182.30      187.76     18.08 o
 -10   4  16       41.30       51.46     12.52 o
  -8   4  16      150.90      139.08     15.30 o
  -6   4  16       38.88       37.55     12.52 o
  -4   4  16      154.47      176.63     18.08 o
  -2   4  16      128.90      111.28     11.02 o
 -23   5  16        2.61      -11.13     11.13 o
 -21   5  16        3.94       -4.17     12.52 o
 -19   5  16       10.02       18.08     13.91 o
 -17   5  16       53.69       57.02     15.30 o
 -15   5  16      147.96      147.42     16.69 o
 -13   5  16        3.15        9.74      9.74 o
 -11   5  16        3.13       22.25     12.52 o
  -9   5  16       98.84      127.95     15.30 o
  -7   5  16      177.45      175.24     18.08 o
  -5   5  16        0.83        2.78     11.13 o
  -3   5  16        6.65        5.56     11.13 o
 -22   6  16        0.02       -8.34     12.52 o
 -20   6  16       34.09       11.13     13.91 o
 -18   6  16        0.78        0.00     11.13 o
 -16   6  16       81.20       82.06     16.69 o
 -14   6  16        0.02      -11.13     11.13 o
 -12   6  16        7.06       25.03     12.52 o
 -10   6  16       56.87       66.76     13.91 o
  -8   6  16        0.84        6.95     11.13 o
  -6   6  16       23.82       34.77     12.52 o
  -4   6  16       29.33       41.72     15.30 o
 -21   7  16        0.71      -12.52     12.52 o
 -19   7  16       27.47       34.77     15.30 o
 -17   7  16       10.13       12.52     12.52 o
 -15   7  16      158.91      144.64     18.08 o
 -13   7  16       87.35       73.71     15.30 o
 -11   7  16       10.71        8.34     11.13 o
  -9   7  16        2.74       11.13     12.52 o
  -7   7  16        0.19        2.78     11.13 o
  -5   7  16      113.33      132.12     19.47 o
 -20   8  16        0.13      -12.52     12.52 o
 -18   8  16        8.63       13.91     13.91 o
 -16   8  16        5.38        6.95     12.52 o
 -14   8  16       59.69       70.93     16.69 o
 -12   8  16       43.29       37.55     15.30 o
 -10   8  16       23.02       34.77     13.91 o
  -8   8  16        0.12       -4.17     11.13 o
  -6   8  16      130.00      134.91     18.08 o
 -17   9  16        5.97       -4.17     13.91 o
 -15   9  16      176.39      194.71     20.86 o
 -13   9  16        6.30       26.42     15.30 o
 -11   9  16       33.96       33.38     13.91 o
  -9   9  16      190.59      196.10     22.25 o
  -7   9  16       43.16       41.72     15.30 o
 -14  10  16        0.37        1.39     12.52 o
 -12  10  16      101.24      147.42     20.86 o
 -10  10  16       57.22       63.98     15.30 o
 -23   1  17        3.37       -8.02      8.32 o
 -21   1  17       46.14       50.11      9.83 o
 -19   1  17        3.10        9.74      7.87 o
 -17   1  17      107.54      118.63     10.82 o
 -15   1  17       64.71       94.66      9.83 o
 -13   1  17      281.80      301.38     14.65 o
 -11   1  17      178.49      157.16     16.69 o
  -9   1  17      276.28      285.11     20.86 o
  -7   1  17      182.88      189.15     18.08 o
  -5   1  17      376.67      397.77     25.03 o
 -22   2  17        0.88        9.74     11.13 o
 -20   2  17       20.63        0.00     11.13 o
 -18   2  17       16.52       27.82     12.52 o
 -16   2  17       65.19       52.85     13.91 o
 -14   2  17        2.56        4.17     11.13 o
 -12   2  17        5.22       25.03     11.13 o
 -10   2  17       64.80       89.01     13.91 o
  -8   2  17       15.56       16.69     11.13 o
  -6   2  17       67.85       76.49     15.30 o
  -4   2  17      243.35      267.03     22.25 o
 -23   3  17        3.04       -9.74     12.52 o
 -21   3  17       90.91       68.15     15.30 o
 -19   3  17       88.39       77.88     15.30 o
 -17   3  17        3.05       22.25     12.52 o
 -15   3  17        0.73        8.34     11.13 o
 -13   3  17       46.85       48.68     12.52 o
 -11   3  17        0.60       -9.74      9.74 o
  -9   3  17       76.11       76.49     13.91 o
  -7   3  17      115.77      147.42     16.69 o
  -5   3  17       39.58       45.90     13.91 o
 -22   4  17        1.14        1.39     13.91 o
 -20   4  17        0.12        2.78     12.52 o
 -18   4  17        1.81        8.34     12.52 o
 -16   4  17        6.98       -8.34     11.13 o
 -14   4  17       65.51       66.76     13.91 o
 -12   4  17        2.49        0.00     11.13 o
 -10   4  17        1.33       -8.34      8.34 o
  -8   4  17        6.37       -6.95     11.13 o
  -6   4  17      124.42      136.30     18.08 o
 -21   5  17        0.00        4.17     12.52 o
 -19   5  17        7.56        8.34     12.52 o
 -17   5  17       53.95       82.06     16.69 o
 -15   5  17       52.54       52.85     13.91 o
 -13   5  17       17.77       20.86     12.52 o
 -11   5  17       37.33       45.90     13.91 o
  -9   5  17      150.71      154.38     18.08 o
  -7   5  17      168.99      187.76     19.47 o
 -20   6  17        5.58       22.25     15.30 o
 -18   6  17        4.62       25.03     13.91 o
 -16   6  17      205.63      184.97     19.47 o
 -14   6  17      218.13      247.56     22.25 o
 -12   6  17        3.88        0.00     11.13 o
 -10   6  17      233.85      254.51     22.25 o
  -8   6  17      192.23      225.31     20.86 o
  -6   6  17       20.85       19.47     12.52 o
 -19   7  17        0.38      -12.52     12.52 o
 -17   7  17       86.06       90.40     16.69 o
 -15   7  17        3.82       11.13     13.91 o
 -13   7  17      141.73      172.46     20.86 o
 -11   7  17        0.54       -9.74     11.13 o
  -9   7  17       52.31       38.94     15.30 o
 -18   8  17        5.48       16.69     13.91 o
 -16   8  17       37.98       52.85     16.69 o
 -14   8  17       18.04       27.82     13.91 o
 -12   8  17        5.94       -5.56     12.52 o
 -10   8  17        0.90       -6.95     12.52 o
 -13   9  17       86.73       58.41     16.69 o
 -22   0  18       14.03       13.91     13.91 o
 -20   0  18       14.90        4.17     11.13 o
 -18   0  18        2.96        2.78     11.13 o
 -16   0  18       74.93       93.18     15.30 o
 -14   0  18       35.40       19.47     11.13 o
 -12   0  18        2.37        9.74      9.74 o
 -10   0  18      323.76      304.58     22.25 o
 -21   1  18       87.98      101.53     16.69 o
 -19   1  18        2.67      -11.13     11.13 o
 -17   1  18       12.00        0.00     11.13 o
 -15   1  18        6.97       26.42     11.13 o
 -13   1  18       47.11       59.80     12.52 o
 -11   1  18        6.29        5.56     11.13 o
  -9   1  18      221.60      242.00     20.86 o
  -7   1  18       76.00       69.54     15.30 o
 -22   2  18        0.13       15.30     13.91 o
 -20   2  18       50.32       63.98     15.30 o
 -18   2  18      179.41      179.41     19.47 o
 -16   2  18        2.50       -1.39     11.13 o
 -14   2  18       27.59       33.38     12.52 o
 -12   2  18        1.94       -8.34      9.74 o
 -10   2  18      564.99      578.57     30.60 o
  -8   2  18       35.66       23.64     12.52 o
 -21   3  18       11.06       41.72     15.30 o
 -19   3  18       31.06       51.46     15.30 o
 -17   3  18        6.48       18.08     12.52 o
 -15   3  18       31.13       47.29     13.91 o
 -13   3  18       75.55      102.92     16.69 o
 -11   3  18       26.68       47.29     13.91 o
  -9   3  18       15.25       19.47     11.13 o
  -7   3  18        2.93        8.34     11.13 o
 -20   4  18        0.21       -2.78     12.52 o
 -18   4  18       46.67       47.29     15.30 o
 -16   4  18       55.19       47.29     15.30 o
 -14   4  18        7.04        2.78     11.13 o
 -12   4  18       41.06       38.94     13.91 o
 -10   4  18      197.33      226.70     20.86 o
  -8   4  18       19.98       22.25     13.91 o
 -19   5  18       43.58       79.27     16.69 o
 -17   5  18        7.71        5.56     12.52 o
 -15   5  18       50.57       44.51     13.91 o
 -13   5  18      128.72      144.64     18.08 o
 -11   5  18       12.45       18.08     12.52 o
  -9   5  18       33.01       41.72     15.30 o
 -18   6  18       20.98       59.80     15.30 o
 -16   6  18       22.20       11.13     13.91 o
 -14   6  18        0.71       -8.34     12.52 o
 -12   6  18        9.39       23.64     13.91 o
 -10   6  18       29.11       26.42     13.91 o
 -17   7  18       56.01       48.68     16.69 o
 -15   7  18       67.24       68.15     16.69 o
 -13   7  18        1.63      -11.13     11.13 o
 -21   1  19        0.44      -12.52     12.52 o
 -19   1  19       45.58       27.82     13.91 o
 -17   1  19        3.30       -4.17      9.74 o
 -15   1  19       35.91       34.77     12.52 o
 -13   1  19       53.76       77.88     13.91 o
 -11   1  19      387.86      468.70     27.82 o
 -20   2  19       16.54        6.95     13.91 o
 -18   2  19       34.11       31.99     13.91 o
 -16   2  19        1.86       22.25     12.52 o
 -14   2  19       13.22       -6.95     11.13 o
 -12   2  19       26.72       31.99     12.52 o
 -10   2  19        1.89       16.69     12.52 o
 -19   3  19        9.55       16.69     12.52 o
 -17   3  19       46.97       63.98     15.30 o
 -15   3  19       58.41       98.75     16.69 o
 -13   3  19       15.37       12.52     11.13 o
 -11   3  19        9.40       25.03     12.52 o
 -18   4  19       72.44      104.31     16.69 o
 -16   4  19       25.99       29.21     13.91 o
 -14   4  19        6.87       18.08     13.91 o
 -12   4  19        5.56       12.52     12.52 o
 -15   5  19        8.65       20.86     13.91 o
 
